# Supplementary material for: Meiotic cohesins mediate initial loading of HORMAD1 to the chromosomes and coordinate SC formation during meiotic prophase
Source: PLoS Genet. 2020 Sep 15;16(9):e1009048. doi: 10.1371/journal.pgen.1009048 (PMC7518614; doi:10.1371/journal.pgen.1009048)
Supplement: S1 Data — The LC-MSMS raw data of control IgG IP, HORMAD1 IP, REC8 IP and RAD21L IP are shown. Whole proteins are listed, that were identified in control IgG IP, HORMAD1 IP, REC8 IP or RDA21L IP by LC-MSMS analyses. Proteins after subtraction of those identified in control IgG IP and IgG fragment itself are listed in a separate tab. (XLSX) [file pgen.1009048.s004.xlsx]

## Sheet: original LC-MSMS data
Accession	Description	# AAs	MW [kDa]	calc. pI	control IgG IP		HORMAD1 IP		REC8 IP		RAD21L IP
					Score	PSMs	Score	PSMs	Score	PSMs	Score	PSMs
575501627	HORMA domain-containing protein 1 isoform a [Mus musculus]	392	44.9047	8.41162			10735.2	479	266.477	22	147.228	13
109689713	synaptonemal complex protein 2 [Mus musculus]	1500	172.014	7.92822			7694.71	294	2000.37	105	1172.34	73
49868	put. beta-actin (aa 27-375), partial [Mus musculus]	349	39.1606	6.13818	4004.26	181	3832.65	138	4086.8	156	5238.48	226
113931162	HORMA domain-containing protein 2 [Mus musculus]	306	34.7895	7.48877			3720.5	155	33.45	2	56.8433	5
215490074	histone deacetylase complex subunit SAP18 [Mus musculus]	172	19.5741	9.80322	234.945	14	3621.13	169	1132.68	50	857.742	39
19527174	splicing factor 3B subunit 3 [Mus musculus]	1217	135.465	5.26221			3586.06	141	354.709	19	474.225	23
1049064253	HEL23 antibody, partial [Mus musculus]	749	81.7326	7.91357	6476.84	303	3280.45	160	7866.41	351	4566.78	215
15214281	RecName: Full=Splicing factor 3B subunit 1; AltName: Full=Pre-mRNA-splicing factor SF3b 155 kDa subunit; Short=SF3b155; AltName: Full=Spliceosome-associated protein 155; Short=SAP 155	1304	145.724	7.09326			3251.06	144	500.983	29	412.27	29
117580250	Hist1h2bj protein, partial [Mus musculus]	123	13.5704	10.3892	372.709	15	2664.93	68	551.551	20	724.025	29
10190660	tuftelin-interacting protein 11 [Mus musculus]	838	96.2444	5.89697	26.02	1	2656.78	131	218.168	14	234.27	16
387090	alpha-cardiac actin, partial [Mus musculus]	375	41.7578	5.38916	3015.49	160	2617.89	119	3052.85	143	4048	194
13386452	histone H2B type 3-A [Mus musculus]	126	13.9856	10.3745			2514.54	61
148671893	mCG115613, isoform CRA_b, partial [Mus musculus]	855	97.8404	5.84619	28.79	1	2400.99	102	106.5	9	248.128	14
31982755	vimentin [Mus musculus]	466	53.6551	5.12256	3420.73	156	2325.52	88	2972.14	125	3801.53	154
20149756	eukaryotic initiation factor 4A-III [Mus musculus]	411	46.8102	6.72705	111.64	8	2265.08	98	826.388	38	1108.97	50
17390662	Igh protein [Mus musculus]	465	51.2965	7.88428	5104.55	224	2250.94	98	5727.89	260
13278069	Igh protein [Mus musculus]	473	52.416	7.57666	5020.13	223	2250.94	98	5603.33	254
4501881	actin, alpha skeletal muscle [Homo sapiens]	377	42.0239	5.38916	2604.63	143	2231.89	106	2516.62	120	3443.56	176
74197965	unnamed protein product [Mus musculus]	466	53.6331	5.16064	3249.02	142	2203.18	82	2803.49	112	3514.43	136
31980648	ATP synthase subunit beta, mitochondrial precursor [Mus musculus]	529	56.2655	5.33838	1525.25	63	2202.22	85	2641.25	96	2428.22	92
241982718	myosin-11 isoform 2 [Mus musculus]	1972	226.979	5.47803	4501.87	216	2125.84	94	3733.4	168	6279.64	280
6680748	ATP synthase subunit alpha, mitochondrial precursor [Mus musculus]	553	59.7156	9.18799	1326.75	55	2021.89	67	2488.19	89	2240.35	81
148684606	nuclear mitotic apparatus protein 1, isoform CRA_b [Mus musculus]	2088	234.858	5.92236			1970.34	101
26354649	unnamed protein product [Mus musculus]	636	70.6249	9.5542	185.9	10	1911.76	87	618.813	38	982.506	55
270047502	probable ATP-dependent RNA helicase DDX41 [Mus musculus]	622	69.775	6.69775	59.1	5	1750.22	89	438.36	20	348.99	22
568916096	PREDICTED: lupus La protein homolog isoform X1 [Mus musculus]	414	47.6559	9.77393			1723.63	75	423.92	19	543.808	26
31560686	heat shock-related 70 kDa protein 2 [Mus musculus]	633	69.5987	5.66846	307.653	13	1700.11	69	1054.33	54	1093.85	53
802199554	mAb 44B1 heavy chain [Mus musculus]	472	51.7861	8.35303	4027.29	182	1686.35	93	3846.42	178	2981.5	140
89477414	mAb3F2 immunoglobulin kappa light chain, partial [Mus musculus]	215	23.4332	6.75635	2633.71	127	1672.88	71
73536285	Chain L, Complex Of The Neisserial Pora P1.4 Epitope Peptide And Two Fab-Fragments (Antibody Mn20b9.34)	215	23.3921	6.75635	2548.83	126	1652.91	70	4199.17	177	1718.04	79
18655521	Chain L, Crystal Structure Of The Fab Fragment Of The Mouse Anti- Human Fas Antibody Hfe7a	218	23.8824	5.12256	2672.27	125	1634.76	71	4080	176	1650.59	78
14277826	Chain B, Crystal Structure Of G3-519, An Anti-Hiv Monoclonal Antibody	219	24.4738	7.72314	2500.78	125	1582.65	71	4025.94	181
6980516	Chain A, Crystal Structure Of The Anti-Lysozyme Antibody Hyhel-63 Complexed With Hen Egg White Lysozyme	214	23.5473	6.18896	2598.42	124	1571.85	68	4067.53	178	1605.85	76
1942810	Chain L, Fab Fragment Of A Neutralizing Antibody Directed Against An Epitope Of Gp41 From Hiv-1	219	24.1459	7.26904	2656.71	130	1554.41	73	4297.03	188	1562.05	80
61403511	Igk protein [Mus musculus]	239	26.2851	7.32764	2652.97	128	1550.38	72	4106.18	180	1576	77
73921751	RecName: Full=Pinin	725	82.3864	7.00537	43.548	4	1549.01	68	358.033	19	581.104	31
6678053	small nuclear ribonucleoprotein-associated protein B [Mus musculus]	231	23.6402	10.9019			1532.69	58	186.04	10	178.75	12
482676637	Chain A, Electron Cryo-microscopy Of Chikungunya Vlp In Complex With Neutralizing Antibody Fab 9.8b	212	23.2682	7.1958	2701.53	126	1513.71	68	4204.05	176
170785304	Chain L, Hiv Neutralizing Monoclonal Antibody Yz23	214	23.6414	6.55127	2602.75	128	1510.76	71	4073.3	180	1560.36	78
1049306310	Chain L, Zika Specific Antibody, Zv-67, Bound To Zika Envelope Diii	214	23.6213	6.55127	2577.58	128	1498.55	71	4043.63	180	1549.39	78
31615658	Chain L, Cationic Cyclization Antibody 4c6 In Complex With Benzoic Acid	219	24.177	8.29443	2536.01	123	1492.63	69	3981.55	175	1517.52	78
33859811	trifunctional enzyme subunit alpha, mitochondrial precursor [Mus musculus]	763	82.6175	9.14404	183.467	12	1492.46	59	850.227	40	721.983	35
761232714	Chain L, Crystal Structure Of Anti-upar Fab 8b12	214	23.6054	5.42725	2742.09	128	1488.69	68	4264.53	181	1631.51	78
78100904	Chain L, Crystal Structure Of Anti-Meta I Rhodopsin Fab Fragment K42- 41l	216	23.7687	7.35693	2549.25	123	1481.85	68			1623.43	77
116667216	Chain L, Structure Of Anti-Flag M2 Fab Domain	216	23.6316	6.90283			1476.67	67
524933044	Chain H, Obstruction Of Dengue Virus Maturation By Fab Fragments Of The 2h2 Antibody	212	23.3182	6.771	2548.94	129	1475.73	70	3978.55	183	1558.53	79
379318580	Chain L, Crystal Structure Of The Aahii-Fab4c1 Complex	219	24.0787	6.53662			1469.54	67
448262330	Chain L, Crystal Structure Of Monoclonal Antibody 3f8 Fab Fragment That Binds To Gd2 Ganglioside	211	23.2143	7.1665	2522.24	125	1458.15	68	3935.2	175	1559.66	78
299856793	Chain L, Crystal Structure Of Chimeric Antibody X836	220	24.4798	7.1665			1456.65	57
480312087	Chain H, Crystal Structure Of Fab C179 In Complex With A H2n2 Influenza Virus Hemagglutinin	214	23.4453	6.53662	2455.15	118	1455.89	66	3970.91	172	1500.02	75
2554841	Chain L, The Crystal Structure Of An Fab Fragment That Binds To The Melanoma-Associated Gd2 Ganglioside	213	23.1551	8.06006	2618.12	125	1450	67	4149.94	176	1648.38	78
13359413	antibody kappa light chain [Mus musculus]	234	25.6843	5.90967	2435.23	121	1447.78	67	3977.68	174	1559.04	75
359334454	IgG1-associated kappa light chain [Mus musculus]	234	25.8968	7.66455	2401.75	119	1436.38	67	3849.28	170	1490.19	74
12084542	Chain L, Crystal Structure Of Hiv-1 Capsid Protein (p24) In Complex With Fab13b5	210	23.0181	7.28369	2423.56	120	1418.93	66	3908.72	171	1505.88	75
3212470	Chain L, Anti Taq Fab Tp7	210	23.048	6.55127	2542.26	122	1416.79	66	4049.35	175	1619.89	76
17644231	immunoglobulin lambda chain [Mus musculus]	235	25.7355	7.32764			1414.1	66	3851.75	172
437099	antibody light chain FAB, partial [Mus musculus]	215	23.4363	7.32764	2412.59	119	1414.1	66	3839.36	172	1480.74	75
144922627	nuclear cap-binding protein subunit 1 [Mus musculus]	790	91.8677	6.63916			1406.6	76	237.877	15	358.026	19
13242237	heat shock cognate 71 kDa protein [Rattus norvegicus]	646	70.8272	5.51611	278.122	13	1383.37	59	1136.96	50	1075.26	60
141794860	Hist1h4f protein, partial [Mus musculus]	99	11.0283	11.356	173.114	11	1350.88	43	392.379	14	462.81	17
4930003	Chain C, Idiotope-Anti-Idiotope Fab-Fab Complex; D1.3-E225	214	23.6404	6.88818	2146.91	104	1336.02	54	4249.64	169	1271.7	57
149799217	anti-cucumber mosaic virus immunoglobulin light chain monoclonal antibody IgG8, partial [Mus musculus]	219	24.1519	7.26904	1976.61	97	1310.51	54	3534.39	150	1176.89	56
1039794010	PREDICTED: U2 snRNP-associated SURP motif-containing protein isoform X2 [Mus musculus]	984	113.136	8.35303	28.28	3	1296.24	72	64.27	6	149.875	11
114052106	U1 small nuclear ribonucleoprotein A [Mus musculus]	287	31.8145	9.80322			1269.16	76	60.7967	5	85.14	7
52181	unnamed protein product [Mus musculus]	234	25.7305	7.69385	2092.84	96	1267.15	55	3412.95	143	1342.4	59
30425250	beta-actin-like protein 2 [Mus musculus]	376	41.977	5.49072	1459.28	58	1264.41	47	1176.17	47	1672.59	70
5902076	serine/arginine-rich splicing factor 1 isoform 1 [Homo sapiens]	248	27.7278	10.3599	28.89	2	1256.32	62	65.4	2	105.003	3
13386106	cleavage and polyadenylation specificity factor subunit 5 [Mus musculus]	227	26.2237	8.82178			1235.14	48	75.1167	3	28.12	3
2914304	Chain L, The Three-Dimensional Structures Of A Polysaccharide Binding Antibody To Cryptococcus Neoformans And Its Complex With A Peptide From A Phage Display Library: Implications For The Identification Of Peptide Mimotopes	219	24.0847	6.99072	1856.03	89	1232.3	49	3231.67	141	1121.59	50
162461907	stress-70 protein, mitochondrial [Mus musculus]	679	73.4156	6.07471	122.55	6	1206.44	41	665.693	34	543.77	23
291463450	Chain L, The Crystal Structure Of The Jaa-f11 Monoclonal Antibody Fab Fragment	219	24.1938	6.75635			1197.73	47	3096.02	130
68533246	thyroid hormone receptor-associated protein 3 [Mus musculus]	951	108.114	10.1694	1065.92	58	1193.03	70	631.119	42	534.704	33
749197328	Chain E, Structure Of Staphylococcal Enterotoxin B Bound To Two Neutralizing Antibodies, 14g8 And 6d3	220	24.3237	5.23682	1931.62	96	1189.4	50	3342.06	141	1152.12	54
148700566	mCG50266, partial [Mus musculus]	126	14.0997	10.2573	112.733	6	1165.92	35	343.71	11	260.068	16
283436176	heterogeneous nuclear ribonucleoproteins C1/C2 isoform 2 [Mus musculus]	300	33.0362	5.03369	80.37	1	1156.31	42	319.23	9	442.19	14
568988264	PREDICTED: apoptotic chromatin condensation inducer in the nucleus isoform X3 [Mus musculus]	1298	146.215	6.12549	279.935	16	1133.9	52	839.67	37	531.96	27
910751346	Chain A, Crystal Structure Of An Antigen-binding Fragment Of Monoclonal Antibody Against Sulfonamides	218	24.0689	6.771	1578.04	81	1133.68	47	3021.55	124
4759158	small nuclear ribonucleoprotein Sm D2 isoform 1 [Homo sapiens]	118	13.5182	9.90576	28.62	1	1112.99	44	74.17	5	119.55	7
117956377	Y-box-binding protein 2 [Mus musculus]	359	38.0575	10.7554	31.53	3	1088.43	48	175.244	14	479.109	28
37359806	mKIAA0164 protein, partial [Mus musculus]	763	87.3945	9.15869	452.011	32	1079.85	71	437.704	31	370.455	29
568965673	PREDICTED: bcl-2-associated transcription factor 1 isoform X1 [Mus musculus]	868	100.052	9.96436	452.011	32	1076.81	71	437.704	31	370.455	29
13786659	Chain L, Crystal Structure Of The Von Willebrand Factor A3 Domain In Complex With A Fab Fragment Of Igg Ru5 That Inhibits Collagen Binding	211	23.1562	6.771			1060.41	41	2708.57	109
241913246	Chain L, Structure Of Rotavirus Outer Capsid Protein Vp7 Trimer In Co A Neutralizing Fab	211	23.2124	8.39697	1703.43	71	1047.57	40	2810.7	115	1066.09	44
815099083	mAb 106 heavy chain [Mus musculus]	469	51.1604	7.72314	2446.46	124	1031.92	53	2900.59	133	1490.98	71
115298670	U5 small nuclear ribonucleoprotein 40 kDa protein [Mus musculus]	358	39.2507	8.104			1028.72	55	138.827	8	200.87	10
126090932	nucleolar protein 56 [Mus musculus]	580	64.4241	9.14404			1023.89	40	329.607	14	121.348	12
16580128	dihydrolipoamide S-acetyltransferase precursor, partial [Mus musculus]	559	59.0448	5.96045	32.5567	5	1019.15	43	79.83	7	62.66	8
60279268	splicing factor U2AF 65 kDa subunit isoform b [Homo sapiens]	471	53.087	9.08545	49.7	2	1012.37	62	140.997	8	105.903	7
188219589	lamin-B1 [Mus musculus]	588	66.7448	5.16064	723.72	48	996.573	48	721.035	45	836.29	46
2995714	immunoglobulin heavy chain, partial [Mus musculus]	557	61.3329	7.56201	1388.15	55	982.076	34	1346.86	51	1051.13	41
148686594	mCG147612, isoform CRA_a, partial [Mus musculus]	454	49.9123	7.00537	1304.19	51	979.358	34	1336.49	50	1073.2	41
8393544	heterogeneous nuclear ribonucleoproteins C1/C2 isoform 1 [Mus musculus]	313	34.3639	5.04639	80.37	1	961.378	36
568972574	PREDICTED: 116 kDa U5 small nuclear ribonucleoprotein component isoform X1 [Mus musculus]	969	109.047	5.021			947.545	46	83.53	5	81.06	5
31982373	rRNA 2'-O-methyltransferase fibrillarin [Mus musculus]	327	34.2857	10.2427	68.13	6	947.088	49	300.39	18	326.701	15
21594641	Dihydrolipoamide S-acetyltransferase (E2 component of pyruvate dehydrogenase complex) [Mus musculus]	642	67.9547	8.57275	32.5567	3	942.494	36	79.83	5	62.66	6
115583687	pre-mRNA-processing-splicing factor 8 [Mus musculus]	2335	273.443	8.83643			940.808	77	41.755	6	73.1492	10
16307557	Ighg protein [Mus musculus]	473	51.913	7.7085	2338.67	124	920.174	56	2481.98	129	1430.59	72
226442799	synaptonemal complex protein 3 [Mus musculus]	254	29.2909	8.86572			912.608	40	191.81	10	205.117	16
254540166	78 kDa glucose-regulated protein precursor [Mus musculus]	655	72.3775	5.16064	236.38	12	903.551	40	849.995	41	784.74	41
114326446	myosin-9 [Mus musculus]	1960	226.232	5.65576	2590.08	150	889.021	52	2250.39	116	4294.23	205
62024579	Ighg protein [Mus musculus]	476	52.2787	7.40088	2216.55	119	851.655	54	2375.2	125	1386.32	71
937834161	tubulin alpha-1A chain [Sus scrofa]	451	50.1336	5.05908	279.715	19	832.781	34	1302.78	47	1177.76	46
301603652	PREDICTED: protein mago nashi homolog [Xenopus tropicalis]	146	17.0808	6.39209			820.358	44	108.556	9	202.92	10
7021537	U2 small nuclear ribonucleoprotein A' [Mus musculus]	254	28.2111	8.63135			792.44	26	82.5167	3	80.98	4
569005837	PREDICTED: splicing factor 3B subunit 2 isoform X1 [Mus musculus]	877	98.0378	5.61768			788.45	48	45.5	9	100.57	11
1304160	immunoglobulin gamma-3 heavy chain precursor [Mus musculus]	470	51.6008	8.26514	1981.88	93	781.168	41	2378.59	100	1586.76	71
6671569	60S acidic ribosomal protein P0 [Mus musculus]	317	34.1948	6.25244			766.893	30	151.207	6
399125071	Chain A, Crystal Structure Of The Nf90-nf45 Dimerisation Domain Complex	364	40.2948	4.91943			766.206	29	107.56	5	152.01	5
5902102	small nuclear ribonucleoprotein Sm D1 isoform 1 [Homo sapiens]	119	13.2734	11.561			760.582	37	92.92	4	72.73	3
13277927	Ribosomal protein, large, P0 [Mus musculus]	317	34.1647	6.25244			756.523	30	134.78	6	199.09	10
29244126	histone H2A.J [Mus musculus]	129	14.037	11.0483	135.968	8	747.737	43	174.92	10
21704100	trifunctional enzyme subunit beta, mitochondrial precursor [Mus musculus]	475	51.3534	9.37842	112.424	7	734.317	37	355.886	24	549.597	28
160333553	60S ribosomal protein L12 [Mus musculus]	165	17.7935	9.42236			731.191	23	184.111	7	125.773	7
24638446	histone H2A type 2-C [Homo sapiens]	129	13.9798	10.9019			718.423	40	141.06	9	158.329	10
166235158	synaptonemal complex protein 1 [Mus musculus]	993	115.863	5.84619			715.532	41	45.34	1	49.61	2
15079335	Small nuclear ribonucleoprotein D3 [Mus musculus]	126	13.9764	10.4624			714.32	34	66.33	4	51.25	4
6678465	tubulin alpha-3 chain [Mus musculus]	450	49.9276	5.09717	214.45	16	707.664	29	1192.02	41	996.035	38
22267442	cytochrome b-c1 complex subunit 2, mitochondrial precursor [Mus musculus]	453	48.205	9.24658	269.31	16	701.25	36	851.026	37	839.567	44
74219350	unnamed protein product [Mus musculus]	513	57.5353	7.18115			700.129	30	47.35	3	193.52	10
545891407	PREDICTED: serine/arginine-rich splicing factor 3-like [Sus scrofa]	124	14.1942	10.0815			692.767	38	29.52	4	61.0667	5
40796182	Ribosomal protein L7A [Mus musculus]	266	30.006	10.5649			680.497	34	85.6233	4	64.73	2
13542680	Tubulin, beta 2C [Mus musculus]	445	49.783	4.89404	251.787	15	667.027	31	1251.52	57	1089.49	57
4758302	enhancer of rudimentary homolog [Homo sapiens]	104	12.251	5.92236	88.89	5	660.402	29	113.584	7	63.19	4
22507391	polyadenylate-binding protein 4 isoform 2 [Mus musculus]	615	67.8097	9.49561			639.817	25			384.633	18
148708252	mCG8513 [Mus musculus]	228	26.2828	10.5063	26.95	1	639.218	26	92.4531	4	110.887	7
10946612	piwi-like protein 1 [Mus musculus]	862	98.5118	9.37842			628.843	36	269.101	18	294.34	19
568978805	PREDICTED: enhancer of rudimentary homolog isoform X2 [Mus musculus]	123	14.3461	5.5415	88.89	5	625.415	29	113.584	7	63.19	4
23346437	splicing factor 3B subunit 4 [Mus musculus]	424	44.3271	8.55811			616.942	19	26.45	1	68.13	1
21450323	heterogeneous nuclear ribonucleoprotein U-like protein 1 isoform 1 [Mus musculus]	859	95.9425	6.58057			616.576	40			47.38	1
10185723	Y-box protein 3 long isoform [Mus musculus]	361	38.8033	9.68604			611.597	19			148.437	7
148698506	mCG4206, partial [Mus musculus]	268	30.9212	10.0083	58.6233	6	611.179	22	127.031	11	227.883	22
148688939	cold shock domain protein A, isoform CRA_b [Mus musculus]	292	30.6885	9.71533			610.203	19			148.437	7
575667	unnamed protein product, partial [Mus musculus]	308	34.005	7.66455	735.569	33	607.441	20	757.78	31	625.638	21
346801	Ig heavy chain V region (S107/VH11 group 6-26) - mouse (fragment)	120	13.2362	6.58057	601.805	32	603.681	26	656.858	25	543.049	21
55715894	Rpn1 protein, partial [Mus musculus]	607	68.3547	6.45557	235.28	10	596.112	29	1086.22	43	1026.25	39
13592009	60S ribosomal protein L10a [Rattus norvegicus]	217	24.8155	9.93506			590.617	35	89.5367	7	119.207	6
158854018	cohesin subunit SA-3 [Mus musculus]	1240	141.077	6.29053			585.555	35	3327.8	151	2611.17	122
15030102	Sdha protein, partial [Mus musculus]	661	72.2801	7.37158	345.389	19	582.908	26	928.76	45	815.843	44
346799	Ig heavy chain V region (S107/VH11 group 4-6) - mouse (fragment)	121	13.1251	6.58057	575.55	43	582.116	38	624.79	29	502.402	23
110835723	pre-mRNA-splicing factor ATP-dependent RNA helicase DHX15 isoform 2 [Mus musculus]	795	90.9492	7.45947			575.171	32	118.911	9	158.625	9
74212109	unnamed protein product [Mus musculus]	444	49.62	4.85596			570.224	26	1104.54	51	954.579	49
66360372	Chain A, Crystal Structure Of Enhancer Of Rudimentary Homologue (Erh)	111	12.7401	5.50342	95.73	6	570.124	26	113.584	7	63.19	4
146149191	SNW domain-containing protein 1 [Mus musculus]	536	61.4235	9.48096			551.821	32	48.3	1	126.814	5
165932270	splicing factor 3A subunit 1 [Mus musculus]	791	88.4894	5.22412			550.713	33	47.09	2	88.8133	6
1333950	unnamed protein product, partial [Mus musculus]	110	12.3024	6.29053	1516.94	81	541.47	33	1413	80	926.455	54
12850298	unnamed protein product [Mus musculus]	480	52.7354	6.13818	312.498	15	539.774	49	625.19	51	443.112	36
33598964	myosin-10 [Mus musculus]	1976	228.855	5.5415	1728.03	108	537.234	30	1471.68	71	2678.11	137
12963615	tubulin beta-3 chain [Mus musculus]	450	50.3862	4.93213			532.923	26	1088.01	48	882.604	43
20070412	ATP synthase subunit O, mitochondrial precursor [Mus musculus]	213	23.3487	9.99365	117.91	5	519.95	18	364.853	20	186.88	9
22094075	ADP/ATP translocase 2 [Mus musculus]	298	32.9102	9.72998	218.453	14	512.977	30	755.22	40	395.385	24
23346561	RNA cytidine acetyltransferase [Mus musculus]	1024	115.346	8.32373			508.736	40	25.1733	4
74141002	unnamed protein product, partial [Mus musculus]	499	56.0444	7.86963			507.855	30	134.061	7	184.535	9
1262300	casein kinase II alpha subunit [Mus musculus]	391	45.1508	7.69385			507.568	24	102.81	5	56.3433	5
14198039	Rnps1 protein, partial [Mus musculus]	214	24.3826	12.0298			499.873	19	90.47	3	161.58	9
569009123	PREDICTED: UPF0428 protein CXorf56 homolog isoform X1 [Mus musculus]	232	26.2732	7.63525			499.155	15	40.83	1
21539655	pre-mRNA-processing factor 6 [Mus musculus]	941	106.655	8.08936			498.951	30	26.79	1	74.47	6
896115	Ig kappa chain, partial [Mus musculus]	89	9.6257	5.18604	969.993	42	498.69	18	1808.94	67	564.37	19
157818081	UPF0428 protein CXorf56 homolog [Rattus norvegicus]	222	25.578	8.73389			479.996	15	40.83	1
115528975	Keratin 77 [Mus musculus]	571	61.2646	8.01611	584.512	23	479.862	24	397.51	26	435.587	28
162287370	prelamin-A/C isoform A precursor [Mus musculus]	665	74.1927	6.97607	229.867	15	475.7	24	489.613	22	713.455	31
148674766	mCG114749, isoform CRA_a, partial [Mus musculus]	191	22.1821	10.1841			475.24	16	70.55	4	55.39	6
148696228	activating signal cointegrator 1 complex subunit 3-like 1, isoform CRA_a [Mus musculus]	2135	244.38	6.04932			470.82	28	114.767	6	80.715	9
568913216	PREDICTED: spectrin alpha chain, non-erythrocytic 1 isoform X7 [Mus musculus]	2464	283.655	5.36377	759.996	51	465.554	27	532.134	33	1334.38	81
295054271	spectrin alpha chain, non-erythrocytic 1 isoform 3 [Mus musculus]	2457	282.72	5.32568	759.996	51	465.554	27	532.134	33	1329.91	81
2832298	pleiotropic regulator 1 [Mus musculus]	513	56.928	9.17334			465.012	25	83.2333	3	156.335	8
1127665	rearranged immunoglobulin heavy chain variable region, partial [Mus musculus]	100	11.3653	7.94287	432.524	20	454.009	18	552.672	20	442.013	17
11527222	high mobility group protein B2 [Mus musculus]	210	24.1609	7.31299			452.058	19	26.51	1	30.19	1
13430890	histone H1.4 [Mus musculus]	219	21.964	11.1069	77.25	4	440.962	18	129.583	6
110270	Ig heavy chain V region - mouse	119	13.4312	8.6167	435.262	17	433.726	14	512.745	20	404.038	15
401709959	serine/threonine-protein phosphatase PP1-gamma catalytic subunit isoform 2 [Rattus norvegicus]	337	38.4794	6.12549	31.63	2	431.436	23	61.44	5	42.4633	4
229608920	prolargin precursor [Mus musculus]	378	43.265	9.53955	261.938	13	430.842	16	253.15	10	223.76	11
6755382	ruvB-like 2 [Mus musculus]	463	51.0805	5.64307	25.91	2	427.007	17	479.29	22	516.76	23
254588110	histone H1.3 [Mus musculus]	221	22.0861	11.0337	77.25	4	425.47	17	129.583	6	228.64	9
12858161	unnamed protein product [Mus musculus]	420	46.8814	8.54346			424.795	21	54.84	3	52.9167	6
297674	immunoglobulin variable region, partial [Mus musculus domesticus]	108	11.4844	7.95752	455.137	18	424.391	9	685.602	20	402.923	10
227497256	pre-mRNA-splicing factor 38A [Mus musculus]	312	37.4134	10.0083			421.69	20	36.2	1	42.24	2
6679299	prohibitin [Mus musculus]	272	29.8019	5.75732	105.003	6	417.857	12	467.117	21	146.375	8
254692892	ADP/ATP translocase 4 [Mus musculus]	320	35.2354	9.5835	114.334	7	416.925	22	555.911	29	344.182	21
189181668	actin-like protein 6A [Mus musculus]	429	47.4173	5.60498			416.133	21			131.23	5
148684443	ribosomal protein S3, isoform CRA_e [Mus musculus]	243	26.6053	9.5835	110.95	7	414.42	25	322.66	15	396.209	19
18152793	pyruvate dehydrogenase E1 component subunit beta, mitochondrial precursor [Mus musculus]	359	38.912	6.87354			413.74	16	20.67	1
7106331	histone H2AX [Mus musculus]	143	15.1334	10.7407			408.357	26	181.678	7	160.045	10
74177455	unnamed protein product, partial [Mus musculus]	329	37.1006	7.00537	31.63	2	406.4	21
26330019	unnamed protein product [Mus musculus]	326	36.1742	9.17334			404.778	23	72.09	2	111.18	4
110625681	peptidyl-prolyl cis-trans isomerase CWC27 homolog [Mus musculus]	469	53.5099	5.52881			402.835	17
126116585	keratin, type II cytoskeletal 1 [Mus musculus]	637	65.5653	8.14795	597.784	22	399.913	21	362.894	23	404.055	25
16303309	type II keratin 5 [Mus musculus]	580	61.7426	7.75244	706.176	40	399.322	21	390.822	19	352.549	19
148674283	ribophorin II [Mus musculus]	594	64.8269	5.5542	68.18	4	398.821	14	665.14	25	571.704	22
568935106	PREDICTED: 60S ribosomal protein L5 isoform X1 [Mus musculus]	296	34.2477	9.77393			398.205	17	48.83	2	57.47	3
26341410	unnamed protein product, partial [Mus musculus]	178	20.2905	9.78857			398.043	17	63.93	4
21489935	keratin, type I cytoskeletal 14 isoform 1 [Mus musculus]	484	52.8339	5.17334	1124.54	43	396.562	19	322.021	15	313.809	11
33186863	60S ribosomal protein L13 [Mus musculus]	211	24.2905	11.5464	206.967	7	395.796	16	189.827	9	248.56	10
26349459	unnamed protein product [Mus musculus]	462	49.4709	5.021	754.207	24	386.092	15	387.382	13	351.788	12
148705446	protein phosphatase 1, catalytic subunit, beta isoform, partial [Mus musculus]	310	35.2927	6.93213			383.676	18	61.44	5
23956553	immunoglobulin heavy chain, partial [Mus musculus]	112	12.6231	7.12256			378.455	11			373.16	12
1043549608	30S ribosomal protein S13 [Aeromonas hydrophila]	152	17.7079	10.9897	279.013	13	376.536	18	284.347	12	165.735	8
284799	Ig heavy chain V region (clone 163-c2) - mouse (fragment)	114	12.8422	7.92822	406.567	15	374.594	14	395.577	12	339.43	11
545825212	PREDICTED: poly(rC)-binding protein 2 isoform X29 [Sus scrofa]	330	34.8239	8.00146			374.588	24	88.71	5	116.791	9
74138855	unnamed protein product [Mus musculus]	1140	126.771	5.2876			374.261	19	44.94	2	202.607	15
13385660	pre-mRNA-splicing factor SYF1 [Mus musculus]	855	99.9243	6.22705			371.079	22			16.12	1
26350443	unnamed protein product [Mus musculus]	301	33.6128	6.99072			369.668	19	165.94	6	136.629	7
148747424	ADP/ATP translocase 1 [Mus musculus]	298	32.8831	9.71533	136.7	9	368.912	22	526.414	30	283.847	18
13385288	crooked neck-like protein 1 [Mus musculus]	690	83.3634	6.93213			367.426	19			45.42	2
795150450	PREDICTED: prohibitin-2 isoform X5 [Mandrillus leucophaeus]	289	32.2623	9.77393	239.282	10	364.456	18	596.532	25	366.382	18
13278367	Rbm39 protein, partial [Mus musculus]	429	46.9701	8.67529			358.849	12	90.8367	5	151.553	9
4826972	RNA-binding protein 8A [Homo sapiens]	174	19.8767	5.71924			356.993	27	76.28	2	114.877	3
269847798	interleukin-1 receptor-associated kinase 1-binding protein 1 isoform 1 [Mus musculus]	259	28.8429	8.32373			356.818	20	35.9733	3	128.503	6
22779899	cell division cycle 5-like protein [Mus musculus]	802	92.1325	8.01611			355.292	24			20.95	2
89573815	succinate dehydrogenase complex subunit B, partial [Mus musculus]	239	27.1903	8.11865	47.65	6	353.573	13	334.429	17	215.25	11
148698410	mCG17252, isoform CRA_c [Mus musculus]	485	56.8683	5.2749			353.392	25	56.82	2
148678936	SWI/SNF related, matrix associated, actin dependent regulator of chromatin, subfamily a, member 5, partial [Mus musculus]	993	116.387	8.47021			352.82	21	80.6367	7	113.657	11
7106335	keratin, type I cytoskeletal 17 [Mus musculus]	433	48.1321	5.05908	970.16	43	352.16	17	232.89	11	239.689	10
20070404	U4/U6.U5 tri-snRNP-associated protein 2 [Mus musculus]	564	65.1056	8.89502			351.578	20
12845066	unnamed protein product [Mus musculus]	173	19.7467	6.16357			351.1	27	76.28	2	114.877	3
27762541	immunoglobulin heavy chain variable region, partial [Mus musculus]	106	11.8785	8.85107	352.5	14	350.473	13	408.546	15	332.606	13
6677775	60S ribosomal protein L22 isoform a [Mus musculus]	128	14.7498	9.18799			348.132	10
312005	small nuclear ribonucleoprotein E, partial [Mus musculus]	81	9.55001	8.79248			345.695	13	31.32	1	36.71	2
51491831	cilia- and flagella-associated protein 20 [Bos taurus]	193	22.7339	9.75928			342.607	17
569009126	PREDICTED: uncharacterized protein KIAA1210 homolog isoform X1 [Mus musculus]	1720	190.494	8.90967	619.164	43	333.546	30	441.869	37	1390.09	85
283806685	putative RNA-binding protein Luc7-like 2 isoform 3 [Mus musculus]	325	38.5877	9.90576			330.193	15	59.83	5	203.95	9
55153885	Glyceraldehyde-3-phosphate dehydrogenase [Mus musculus]	333	35.7511	7.7085	58.72	3	328.773	11	306.81	10	169.853	7
85726518	Krt42 protein, partial [Mus musculus]	449	49.8568	5.16064	794.416	37	327.721	15	179.169	11	211.669	11
13097381	Igh protein [Mus musculus]	463	50.9751	7.03467	744.976	41	322.408	23	678.544	33	337.147	26
29789317	keratin, type II cytoskeletal 75 [Mus musculus]	551	59.7039	8.30908	437.5	26	320.927	20
20072624	Heterogeneous nuclear ribonucleoprotein L [Mus musculus]	555	60.0851	7.10791			320.348	24	89.68	5	148.975	9
14290512	SEC22 vesicle trafficking protein homolog B (S. cerevisiae) [Mus musculus]	215	24.7068	8.51416			318.8	16	317.647	15	324.65	11
458393	histone H1t [Mus musculus]	208	21.6262	11.7808			316.42	12	100.21	5	138.48	5
47059006	60S ribosomal protein L18a [Rattus norvegicus]	176	20.7189	10.7114			314.736	19			49.87	2
54607171	keratin, type II cytoskeletal 6A [Mus musculus]	553	59.2986	7.94287	788.048	43	314.131	16	302.617	14	261.808	14
148694624	mCG10153 [Mus musculus]	115	12.8217	9.62744			313.878	17	24.94	2	20.24	1
12852305	unnamed protein product [Mus musculus]	317	35.8235	11.8394	375.101	13	313.175	11	333.114	13	351.115	19
148677440	mCG4465 [Mus musculus]	160	18.5971	10.4185			310.541	18			55.2833	3
110261	Ig heavy chain V region - mouse	118	13.0863	8.63135	289.018	19	309.926	15	339.438	14	270.016	12
127139140	E3 ubiquitin-protein ligase TRIM21 [Mus musculus]	462	53.2934	6.69775			307.541	14
198278553	myosin regulatory light polypeptide 9 [Mus musculus]	172	19.8415	4.91943	46.97	3	306.936	13	40.88	2	52.5233	4
6753294	catenin alpha-1 [Mus musculus]	906	100.044	6.22705	354.59	28	303.827	18	381.25	21	645.615	52
111185567	Krt78 protein, partial [Mus musculus]	492	54.7303	6.18896	506.188	21	300.916	7	328.34	16	334.763	16
148707489	DEAH (Asp-Glu-Ala-His) box polypeptide 9, isoform CRA_a [Mus musculus]	1174	131.636	6.30322			300.121	20	292.868	13	291.892	15
47059013	keratin, type II cytoskeletal 73 [Mus musculus]	539	58.8747	8.08936	448.005	21	299.453	19	263.642	20	275.351	24
74202495	unnamed protein product, partial [Mus musculus]	740	83.6549	7.92822			297.893	13
76779273	Hspd1 protein, partial [Mus musculus]	555	59.388	8.07471	31.75	1	296.21	12	224.8	12	163.94	10
37926734	Chain B, High Resolution Crystal Structure Of The Complex Of The Fab Fragment Of Esterolytic Antibody Ms6-12 And A Transition- State Analog	227	24.337	8.646	699.592	23	295.44	10
37718972	SWI/SNF complex subunit SMARCC2 isoform 3 [Mus musculus]	1099	121.297	5.45264			294.852	13	34.81	3	476.758	20
5174447	receptor of activated protein C kinase 1 [Homo sapiens]	317	35.0546	7.69385			294.116	10	152.247	8	163.51	8
755551074	PREDICTED: keratin, type II cytoskeletal 2 epidermal isoform X1 [Mus musculus]	654	66.575	7.38623	346.993	21	293.276	16	291.105	13	336.511	16
6671672	F-actin-capping protein subunit alpha-2 [Mus musculus]	286	32.9466	5.84619	204.085	8	292.99	13	204.62	8	287.105	14
672424492	heterogeneous nuclear ribonucleoprotein K isoform 4 [Mus musculus]	439	48.4802	5.92236			290.724	10	246.67	10	199.47	9
533153630	PREDICTED: serine/arginine-rich splicing factor 7 isoform X2 [Chinchilla lanigera]	137	15.7528	9.80322	22.22	1	289.62	16	53.43	3	131.546	8
568949767	PREDICTED: antigen KI-67 isoform X2 [Mus musculus]	3033	334.775	9.75928			288.18	22
12851268	unnamed protein product [Mus musculus]	172	19.8485	4.80518	70.2833	3	285.505	12	31.74	2	61.49	1
1870382	anti-DNA immunoglobulin light chain IgG, partial [Mus musculus]	107	11.4874	6.75635	344.118	15	285.069	10	412.257	21	249.021	11
13385472	60S ribosomal protein L14 [Mus musculus]	217	23.5492	11.019			284.11	10	78.91	1	98.66	2
71067130	WD repeat domain-containing protein 83 [Mus musculus]	315	34.4219	5.87158			282.862	13
26344986	unnamed protein product [Mus musculus]	350	41.1451	8.55811			282.516	13	51.08	2	26.8	2
74181043	unnamed protein product, partial [Mus musculus]	1920	210.975	5.37646	38.83	5	281.862	14	45.23	6	102.15	10
23956110	U2 small nuclear ribonucleoprotein B'' [Mus musculus]	225	25.307	9.71533			280.731	10			68.6067	3
568975122	PREDICTED: heterogeneous nuclear ribonucleoprotein H isoform X7 [Mus musculus]	439	48.203	6.30322	27.17	3	280.03	11	380.053	15	300.405	13
284847	Ig heavy chain V region (clone 74-c2) - mouse (fragment)	111	12.4961	8.41162	280.435	17	278.918	13	263.666	14
237823904	Chain A, Crystal Structure Of A Naturally Folded Murine Apoptosis Inducing Factor	535	58.2163	8.1626	80.69	4	278.775	13	312.251	14	180.445	11
19070182	myb-binding protein 1a [Mus musculus]	1344	151.886	8.92432			277.87	11	253.36	14	143.08	10
1039758906	PREDICTED: catenin delta-1 isoform X12 [Mus musculus]	810	90.1907	7.15186	78.94	5	274.862	13	65.79	4	131.021	7
256665245	cleavage and polyadenylation specificity factor subunit 7 isoform 2 [Mus musculus]	462	51.0258	7.78174			272.053	11
74226963	unnamed protein product [Mus musculus]	456	50.1823	6.41748	29.3833	3	269.413	15	399.057	25	327.373	17
13386056	nuclear cap-binding protein subunit 2 [Mus musculus]	156	18.0058	7.81104			263.464	9
148677558	mCG123291, isoform CRA_b [Mus musculus]	146	17.068	10.0376	23.74	2	262.79	13	44.09	3
26328001	unnamed protein product [Mus musculus]	292	31.0252	5.04639			262.764	15	74.58	2	227.43	11
30794470	ribosomal L1 domain-containing protein 1 [Mus musculus]	452	50.3903	9.979			261.183	9
480355272	immunoglobulin kappa light chain, partial [Mus musculus]	120	12.6421	7.12256	221.34	8	261.138	5	364.224	9	243.979	7
6671684	catenin beta-1 [Mus musculus]	781	85.4162	5.85889	163.625	10	260.122	12	413.841	21	560.224	26
4732149	immunoglobulin kappa light chain variable region Vk23, partial [Mus musculus]	95	10.462	6.50732	342.722	9	259.622	8	428.256	12	271.202	7
15886832	67 kDa polymerase-associated factor PAF67 [Mus musculus]	564	66.6043	6.44287			256.972	14
1870390	anti-DNA immunoglobulin light chain IgG, partial [Mus musculus]	96	10.2996	8.44092	238.164	8	256.733	4	410.246	8	237.751	5
148670393	mCG50680 [Mus musculus]	338	37.1678	6.04932			255.946	11	327.784	11	294.201	13
6680604	keratin, type I cytoskeletal 16 isoform 2 [Mus musculus]	469	51.5743	5.19873	856.066	33	255.499	15	250.655	17	276.587	10
568923591	PREDICTED: 28S ribosomal protein S29, mitochondrial isoform X1 [Mus musculus]	391	44.6712	8.93896			253.797	15			26.14	1
595763400	mRNA turnover protein 4 homolog isoform 1 [Mus musculus]	239	27.5281	8.54346			251.427	14			42.39	1
148697420	mCG5378 [Mus musculus]	159	17.3483	9.75928			249.733	9
6677809	40S ribosomal protein S6 [Mus musculus]	249	28.663	10.8433	40.03	2	249.353	10	51.83	2	52.49	1
930228	kappa-Ig light chain (111 AA), partial [Mus musculus]	111	12.0558	6.771	245.889	6	247.975	5	285.316	9	209.869	5
404249446	immunoglobulin mu heavy chain variable region, partial [Mus musculus]	126	13.8567	5.47803	329.317	13	247.713	9	364.759	24	321.933	15
4506635	60S ribosomal protein L32 [Homo sapiens]	135	15.8498	11.3267			246.795	13	30.62	2	33.85	2
14249398	PHD finger-like domain-containing protein 5A [Homo sapiens]	110	12.397	8.41162			246.654	9			26.78	1
6671664	calnexin precursor [Mus musculus]	591	67.2357	4.64014	107.356	8	246.59	10	616.91	35	503.47	25
29336059	DNA-directed RNA polymerase II subunit RPB3 [Mus musculus]	275	31.4237	4.91943			244.685	10	20.52	1	96.18	5
36031035	structural maintenance of chromosomes protein 3 [Mus musculus]	1217	141.468	7.18115			243.58	14	12289.4	512	13880.5	624
443114	Chain H, Crystal Structure To 2.45 A Resolution Of A Monoclonal Fab Specific For The Brucella A Cell Wall Polysaccharide Antigen	217	23.1253	7.7085	267.207	12	243.251	10	320.821	18	279.333	13
163838648	ATP synthase subunit gamma, mitochondrial isoform b [Mus musculus]	274	30.2368	8.83643	159.618	9	241.553	12	317.653	12	270.712	13
3097244	ribosomal protein S14 [Mus musculus]	151	16.2905	10.1255	27.65	1	241.181	7	39.6933	3	105.94	4
1389682	plakoglobin, partial [Mus musculus domesticus]	621	68.0681	6.40479	352.626	17	239.669	9	186.038	11	217.418	10
148698365	mCG120681 [Mus musculus]	137	15.6706	11.8833			239.58	11	90.75	4	69.73	5
4504255	histone H2A.Z [Homo sapiens]	128	13.5446	10.5796			239.04	16
148697287	mCG7986 [Mus musculus]	358	40.6473	8.51416			238.335	12
26341832	unnamed protein product [Mus musculus]	495	54.9671	5.89697			237.483	15
5712633	anti-fluorescein immunoglobulin light chain, partial [Mus musculus]	112	12.261	7.97217			236.706	8	262.198	10	178.544	6
27501448	eukaryotic translation initiation factor 6 [Mus musculus]	245	26.4942	4.7417			236.663	7
6755364	activated RNA polymerase II transcriptional coactivator p15 [Mus musculus]	127	14.4184	9.59814			236.629	12
929688	unnamed protein product, partial [Mus musculus]	105	11.4735	7.97217	528.118	25	235.209	11	1255.1	45	216.72	8
148672085	mCG144996, partial [Mus musculus]	352	38.1191	5.2749	270.43	15	232.411	9	217.32	11	176.823	8
7706326	splicing factor 3B subunit 6 [Homo sapiens]	125	14.5756	9.37842			231.99	10
30704889	Mrps9 protein, partial [Mus musculus]	307	35.556	8.23584			231.7	15
83649737	F-actin-capping protein subunit beta isoform a [Mus musculus]	277	31.3258	5.74463	248.37	11	231.683	12	394.679	14	346.692	17
12849779	unnamed protein product [Mus musculus]	313	34.3354	8.27979			230.843	16	71.89	2	77.27	2
1039750726	PREDICTED: transformer-2 protein homolog beta isoform X3 [Mus musculus]	187	21.7656	10.0815			230.41	8	99.06	3	77.1467	4
568944434	PREDICTED: 28S ribosomal protein S35, mitochondrial isoform X1 [Mus musculus]	276	31.337	7.32764			229.801	7
19527358	pre-mRNA-processing factor 19 isoform 2 [Mus musculus]	504	55.2044	6.60986			229.795	19	106.446	8	197.7	11
55925589	U4/U6 small nuclear ribonucleoprotein Prp4 [Mus musculus]	521	58.3333	7.28369			228.93	15
133777022	Smarcd1 protein [Mus musculus]	476	54.8942	9.1001			227.432	12			102.051	11
4506691	40S ribosomal protein S16 isoform 1 [Homo sapiens]	146	16.435	10.2134	22.68	1	226.323	10	128.507	8	140.593	6
41352212	ANA immunoglobulin heavy chain variable region, partial [Mus musculus]	147	15.9109	8.86572	658.377	23	224.569	7	671.745	25	356.839	16
71043900	60S ribosomal protein L11 [Rattus norvegicus]	167	19.0121	9.80322	28.65	1	224.069	10	72.47	1	66.65	2
118490060	inducible heat shock protein 70 [Mus musculus]	641	70.088	5.71924			223.605	11			189.823	12
21312062	transmembrane emp24 domain-containing protein 10 precursor [Mus musculus]	219	24.8949	6.69775	23.92	1	223.581	7	233.265	9	99.91	5
683793	calnexin, partial [Mus musculus domesticus]	571	64.9714	4.62744			222.97	10	642.97	35	432.323	22
51259783	Wrd43 protein, partial [Mus musculus]	592	66.2825	5.13525			221.62	10			25.39	1
567771	immunoglobulin kappa chain V region, partial [Mus musculus domesticus]	112	12.1199	7.12256			220.895	5
74139626	unnamed protein product [Mus musculus]	875	97.051	4.77979			220.64	10	33.1667	3	229.697	13
197311	immunoglobulin kappa-chain VK-1, partial [Mus musculus]	102	11.2884	7.92822	128.555	7	220.598	7	247.798	14	99.7781	8
17986258	myosin light polypeptide 6 isoform 1 [Homo sapiens]	151	16.9191	4.65283	52.5	2	220.13	12	112.64	5	62.55	4
790844	This CDS feature is included to show the translation of the corresponding V_region. Presently translation qualifiers on V_region features are illegal, partial [Mus musculus]	111	12.226	8.00146	250.926	7	218.172	6	271.481	9
284912	Ig light chain V region (clone 17s-c4) - mouse (fragment)	102	11.1945	6.25244	210.279	5	218.172	5	205.632	6
46195798	dolichyl-diphosphooligosaccharide--protein glycosyltransferase 48 kDa subunit precursor [Mus musculus]	441	48.997	5.8335	65	3	217.211	10	423.727	20	300.189	15
90812	Ig heavy chain V region (V1) - mouse	101	11.2135	7.95752	302.571	12	216.204	7	256.753	13
16554627	WD repeat-containing protein 5 [Homo sapiens]	334	36.5655	8.26514			215.61	8	42.36	1	80.46	5
158749553	splicing factor 3A subunit 2 [Mus musculus]	485	51.2464	9.64209			215.223	16
148689582	mCG10343, isoform CRA_d [Mus musculus]	313	34.966	9.02686	56.7533	3	215.12	14	506.163	30	342.876	17
14149647	60S ribosomal protein L9 [Mus musculus]	192	21.8678	9.94971			214.074	15
26354542	unnamed protein product [Mus musculus]	686	77.0113	5.16064	83.8733	12	212.527	18	100.07	8	151.445	10
33469980	pentatricopeptide repeat domain-containing protein 3, mitochondrial precursor [Mus musculus]	685	77.7468	5.88428			211.773	13
6679263	pyruvate dehydrogenase E1 component subunit alpha, testis-specific form, mitochondrial precursor [Mus musculus]	391	43.3846	8.49951			211.525	16	35.02	1
12847562	unnamed protein product, partial [Mus musculus]	422	49.5362	6.02393			210.06	11
254675270	40S ribosomal protein S5 [Mus musculus]	204	22.8621	9.71533			209.29	9	136.187	3	98.45	2
22164776	keratin, type II cytoskeletal 79 [Mus musculus]	531	57.5168	7.69385	369.527	21	206.162	11	163.618	8	144.985	8
21426823	histone H1.1 [Mus musculus]	213	21.7719	10.9312	52.87	2	205.92	8	158.18	6	186.503	6
14249144	ras-related protein Rab-11B [Rattus norvegicus]	218	24.4735	5.93506	27.17	2	203.009	11	118.89	10	66.7567	4
21703842	tRNA-splicing ligase RtcB homolog [Mus musculus]	505	55.2139	7.2251			202.734	10	33.83	1	31.81	2
6680606	keratin, type I cytoskeletal 19 isoform 1 [Mus musculus]	403	44.5147	5.38916	440.927	23	201.08	10	159.716	8	178.96	9
119850953	Hist1h3e protein, partial [Mus musculus]	133	15.0203	11.1362			199.812	8	49.43	2	57.0541	3
13879366	NADH dehydrogenase (ubiquinone) Fe-S protein 1 [Mus musculus]	727	79.6975	5.71924	77.47	7	199.395	14	202.627	14	246.523	17
9910582	testis-expressed sequence 101 protein precursor [Mus musculus]	250	26.9801	6.46826	49.2333	3	199.19	6	425.925	14	240.994	8
1039776038	PREDICTED: MICOS complex subunit Mic60 isoform X2 [Mus musculus]	745	82.8067	6.60986	259.314	19	198.711	10	552.603	28	390.361	21
594652982	PREDICTED: 40S ribosomal protein S13 [Balaenoptera acutorostrata scammoni]	140	16.1322	10.7114	108.21	4	198.629	10	47.57	5	53.75	3
32171175	protein BUD31 homolog [Homo sapiens]	144	16.9886	8.82178			198.392	13	25.45	2
196928	Ig kappa chain precursor VJ5C-region, partial [Mus musculus]	126	13.4964	8.83643	260.336	8	198.35	6	356.67	11	221.66	6
1039751853	PREDICTED: putative oxidoreductase GLYR1 isoform X2 [Mus musculus]	477	51.6853	8.90967			198.23	12			69.41	6
157820487	histone cluster 3, H3 [Rattus norvegicus]	136	15.4195	10.9897			198.211	7	49.43	2	57.0541	3
148677077	SWI/SNF related, matrix associated, actin dependent regulator of chromatin, subfamily c, member 1, isoform CRA_a, partial [Mus musculus]	1057	118.571	5.68115			196.65	12
259090165	Chain A, Structural Basis Of Pp2a And Sgo Interaction	588	65.1499	5.10986			196.2	10	25.48	2	51.41	2
300360549	serine/arginine-rich splicing factor 10 isoform 5 [Homo sapiens]	182	22.1219	10.3306			196.025	9			32.74	2
26346504	unnamed protein product [Mus musculus]	157	17.7189	11.3706	136.28	4	195.65	8	201.693	7	184.08	8
755493397	PREDICTED: E3 ubiquitin-protein ligase TRIP12 isoform X18 [Mus musculus]	1566	175.915	6.48096			194.604	15	27.01	2
560934940	PREDICTED: 40S ribosomal protein S4, X isoform [Camelus ferus]	245	27.4868	9.93506	124.584	9	193.867	16	175.333	12	157.212	12
148668513	mitochondrial ribosomal protein S27, isoform CRA_a [Mus musculus]	415	47.7062	5.50342			193.855	11
288788	immunoglobulin variable region, partial [Mus musculus domesticus]	117	13.0893	5.47803	332.709	12	192.013	6	322.716	21	260.231	14
33563250	desmin [Mus musculus]	469	53.465	5.2749	331.467	19	191.294	9	434.43	19	525.754	28
13436047	Raly protein [Mus musculus]	296	31.1501	9.37842			191.205	13	43.6	3	86.12	6
6755965	voltage-dependent anion-selective channel protein 2 [Mus musculus]	295	31.7126	7.48877	133.134	7	189.524	13	456.392	28	196.13	16
223416	protein U4,myeloma	121	13.5366	7.92822			189.49	6	222.705	10	213.774	7
1359987	unnamed protein product, partial [Mus musculus]	105	11.6928	7.82568			189.49	6			213.774	7
225703070	centromere protein V [Mus musculus]	252	27.5238	9.78857			189.019	7	60.7	5	141.75	6
148705260	mCG52023, isoform CRA_b, partial [Mus musculus]	134	15.0824	6.0874			188.94	8
148684990	mCG2315, isoform CRA_a [Mus musculus]	111	12.5678	10.228	50.2633	3	188.775	10	62.94	5	54.6433	3
74194871	unnamed protein product, partial [Mus musculus]	690	76.3409	6.90283			188.36	5
171543883	nidogen-1 precursor [Mus musculus]	1245	136.45	5.43994	176.645	9	187.673	7	131.13	5	155.52	8
1407766	Ig light chain, partial [Mus musculus]	108	11.7557	7.28369			187.36	4
13195690	ubiquitin-40S ribosomal protein S27a precursor [Mus musculus]	156	17.9395	9.64209	127.69	4	187.06	11	153.103	7	129.936	7
34556205	cyclin-dependent kinase 2 isoform 1 [Mus musculus]	346	38.9534	8.54346			186.5	8	617.357	29	33.84	2
262231796	AT-rich interactive domain-containing protein 2 [Mus musculus]	1828	195.866	7.47412			186.378	11			181.754	10
6755963	voltage-dependent anion-selective channel protein 1 [Mus musculus]	283	30.7366	8.54346	117.06	8	186.28	8	436.074	17	195.313	7
158635979	sarcoplasmic/endoplasmic reticulum calcium ATPase 2 isoform b [Mus musculus]	1044	114.784	5.33838	45.3533	3	185.62	12	721.793	35	542.72	27
568970049	PREDICTED: spectrin beta chain, non-erythrocytic 1 isoform X2 [Mus musculus]	2350	272.36	5.65576	724.454	50	185.084	13	222.445	30	1198.16	79
12846904	unnamed protein product [Mus musculus]	295	32.8405	4.93213			184.84	11	50.57	1	55.5	1
148675005	mCG15301, isoform CRA_f [Mus musculus]	119	13.5943	9.89111			183.78	15
1039761966	PREDICTED: probable ATP-dependent RNA helicase DHX35 isoform X2 [Mus musculus]	677	75.6052	8.36768			183.74	10
13399310	40S ribosomal protein S10 [Mus musculus]	165	18.9038	10.1548			183.361	8	57.1533	3	45.57	2
12849498	unnamed protein product, partial [Mus musculus]	186	20.4214	8.70459			182.856	7	29.39	1
297642	immunoglobulin variable region, partial [Mus musculus domesticus]	112	12.2351	8.00146			182.854	4
1039776046	PREDICTED: MICOS complex subunit Mic60 isoform X6 [Mus musculus]	713	79.0929	7.12256	259.314	19	182.349	10	566.765	28	382.12	20
10181166	SWI/SNF-related matrix-associated actin-dependent regulator of chromatin subfamily E member 1 [Mus musculus]	411	46.6096	4.88135			181.79	9	43.26	1	230.505	8
26345590	unnamed protein product [Mus musculus]	462	50.0861	9.01221	79.17	6	181.451	9	291.36	21	248.39	13
13385728	microfibrillar-associated protein 1 [Mus musculus]	439	51.9227	4.98291			181.208	10
2347180	putative histone deacetylase [Mus musculus]	482	55.0216	5.41455			180.513	9			52.19	1
12835698	unnamed protein product [Mus musculus]	128	14.1926	8.47021			179.47	10
4506623	60S ribosomal protein L27 [Homo sapiens]	136	15.7877	10.5649	46.13	2	178.865	11	66.76	4	38.3533	3
568971250	PREDICTED: fatty aldehyde dehydrogenase isoform X3 [Mus musculus]	482	53.6792	8.48486			178.216	9	210.54	7	362.727	17
12805423	U2af1 protein, partial [Mus musculus]	238	27.6664	8.80713			176.525	10	61.72	2	56.1833	3
74205095	unnamed protein product [Mus musculus]	262	29.1658	10.272	183.963	15	175.916	18	276.73	17	228.175	16
19526814	NADH dehydrogenase [ubiquinone] flavoprotein 1, mitochondrial precursor [Mus musculus]	464	50.8017	8.20654	26.97	2	173.9	10	187.59	14	86.1889	10
148697232	mCG1035404 [Mus musculus]	239	27.0174	8.63135			172.76	10	56.8681	5	49.19	2
525001005	PREDICTED: 40S ribosomal protein S24 isoform X4 [Ficedula albicollis]	118	13.5965	10.77			171.71	5	125.617	3	65.98	2
257196186	poly(U)-binding-splicing factor PUF60 isoform c [Mus musculus]	499	53.9947	5.32568			171.67	7
12963511	40S ribosomal protein S19 [Mus musculus]	145	16.0756	10.4038	30.34	1	171.63	7	48.25	2	30.69	1
12834931	unnamed protein product, partial [Mus musculus]	252	27.6405	9.72998			169.173	6	201.277	8	90.5467	3
288724	immunoglobulin variable region, partial [Mus musculus domesticus]	116	12.8013	8.96826	410.77	22	168.58	9	320.77	16	239.828	15
13386360	EF-hand domain-containing protein D1 [Mus musculus]	240	26.9828	6.02393	142.975	10	168.564	7	252.29	10	331.443	13
6677905	Golgi apparatus protein 1 precursor [Mus musculus]	1175	133.646	6.84424			166.075	8	297.139	17	216.81	10
119372296	PCI domain-containing protein 2 [Mus musculus]	399	46.1019	8.52881			165.89	11
148700770	mCG16555 [Mus musculus]	283	30.6763	8.66064	100.11	7	165.164	8	429.41	17	197.44	11
110257	Ig heavy chain V region - mouse	119	13.3766	8.60205	220.912	9	164.488	8	176.955	9	161.681	7
7839399	IgG kappa light chain variable region, partial [Mus musculus]	113	12.4872	8.45557	256.078	7	163.844	5	216.78	9	124.363	4
1039768212	PREDICTED: serine/arginine repetitive matrix protein 1 isoform X9 [Mus musculus]	810	90.8567	11.9419			162.93	3			34.55	1
9937526	immunoglobulin light chain variable region, partial [Mus musculus]	97	10.5501	7.28369	201.53	5	162.877	3	218.687	27	128.1	2
1870300	anti-DNA immunoglobulin light chain IgM, partial [Mus musculus]	102	11.0072	6.75635	201.53	5	162.877	3	218.17	9
148693880	WD repeat domain 61, isoform CRA_b, partial [Mus musculus]	302	33.3126	5.36377			161.625	8
27229101	redox-regulatory protein FAM213A [Mus musculus]	218	24.3789	9.17334			161.44	7	141.224	9	65.38	5
148678740	mCG1027072 [Mus musculus]	125	13.7487	10.1694	24.94	1	160.994	7	31.88	2	38.84	1
16751835	cleavage and polyadenylation specificity factor subunit 1 isoform 2 [Mus musculus]	1441	160.716	6.39209			159.8	12
4506621	60S ribosomal protein L26 [Homo sapiens]	145	17.2475	10.5503	29.86	1	159.221	14	33.54	2	21.2	2
359385700	14-3-3 protein zeta/delta isoform 2 [Mus musculus]	224	25.2785	4.80518			159.117	7	60.78	2
12832533	unnamed protein product [Mus musculus]	263	30.1885	6.88818			157.78	4	168.891	8	105.09	4
568920780	PREDICTED: fragile X mental retardation syndrome-related protein 1 isoform X3 [Mus musculus]	568	63.8759	6.39209			157.76	6
27151882	immunoglobulin heavy chain Ab438 VDJ region, partial [Mus musculus]	113	12.4521	8.77783	591.304	28	156.873	10	486.667	24	283.642	19
56540988	Rpl37a protein [Mus musculus]	82	8.9887	10.3745			156.81	5
148668461	mCG116119, partial [Mus musculus]	141	15.6456	10.8433			156.713	7	49.43	3	57.0541	4
4581913	immunoglobulin heavy chain variable region, partial [Mus musculus]	98	10.7123	9.12939	263.181	14	156.105	6	339.902	18	200.973	11
226358413	immunoglobulin heavy chain variable region, partial [Mus musculus]	118	12.8834	9.75928	253.444	14	156.105	6			201.755	10
27228982	28S ribosomal protein S23, mitochondrial isoform a [Mus musculus]	177	20.3355	8.5874			155.59	6
148706894	PRP3 pre-mRNA processing factor 3 homolog (yeast) [Mus musculus]	663	75.0888	9.64209			154.604	9
448569	Ig variable region (anti-DNA antibody):SUBUNIT=kappa:ISOTYPE=17s.145	102	11.2147	7.89893	208.704	9	153.96	6	170.497	7	110.11	3
47682703	Eukaryotic translation initiation factor 3, subunit F [Mus musculus]	360	37.8573	5.57959			153.83	5
148708274	nucleolin, isoform CRA_b [Mus musculus]	488	53.4776	4.99561			152.44	8	137.35	5	65.2033	3
209862939	heme oxygenase 2 [Mus musculus]	315	35.7159	5.87158			151.57	7	124.415	10	177.963	10
1870380	anti-DNA immunoglobulin light chain IgG, partial [Mus musculus]	107	11.6445	7.51807	182.724	7	150.489	4	253.786	10	145.987	4
16716475	ATP-dependent RNA helicase DDX50 [Mus musculus]	734	82.1248	9.24658			150.22	9			989.389	41
13386026	UPF0568 protein C14orf166 homolog [Mus musculus]	244	28.1348	6.88818			149.36	6	35.38	1
148670160	mCG8578, partial [Mus musculus]	203	24.0069	11.4585			149.286	7
74214496	unnamed protein product, partial [Mus musculus]	230	26.6748	10.9019			149.035	8
148695922	aquarius, isoform CRA_c [Mus musculus]	1400	161.678	7.1665			148.784	10
24571258	immunoglobulin heavy chain variable region, partial [Mus musculus]	102	11.0982	8.70459	264.644	15	148.254	6	247.028	11	168.773	10
30704499	Pgam5 protein, partial [Mus musculus]	282	31.2703	8.82178			147.972	9	65.06	2	30.12	2
223462261	Ddx3x protein [Mus musculus]	661	72.969	7.18115	30.13	1	146.948	8	95.3171	7	142.17	10
148680319	La ribonucleoprotein domain family, member 7, isoform CRA_b, partial [Mus musculus]	465	52.4456	9.40771			146.75	8
568929434	PREDICTED: peptidyl-prolyl cis-trans isomerase E isoform X2 [Mus musculus]	217	24.0948	7.00537			146.549	7	35.25	1	61.56	1
341940436	RecName: Full=Probable ATP-dependent RNA helicase DDX5; AltName: Full=DEAD box RNA helicase DEAD1; Short=mDEAD1; AltName: Full=DEAD box protein 5; AltName: Full=RNA helicase p68	614	69.2468	8.92432	44.3	2	146.39	5	180.858	10	166.881	9
148684430	serine (or cysteine) peptidase inhibitor, clade H, member 1, isoform CRA_a [Mus musculus]	405	44.9545	8.96826	32.68	3	146.287	6	96.77	5	137.15	5
148666032	mCG129641 [Mus musculus]	105	12.2479	11.3999			146.105	9	29.6	1	35.7	2
346859	Ig kappa chain V region - mouse (fragment)	112	12.1781	8.47021	258.606	6	144.925	3	173.137	10	112.068	4
197102	(V-J). Ig heavy chain V-region, partial [Mus musculus]	113	12.3369	8.48486	232.551	5	144.925	3	172.15	6	112.068	3
22122445	parafibromin [Mus musculus]	531	60.5391	9.61279			144.916	10
529482122	Chain H, 2h2 Fab Fragment Of Immature Dengue Virus	220	23.6055	8.07471	288.138	11	144.713	6	319.883	14	212.045	8
110517	Ig kappa chain V-J region (4C8) - mouse (fragment)	112	12.292	8.41162			144.233	5	124.306	8
206597551	coiled-coil domain-containing protein 36 [Mus musculus]	574	63.3	7.41553			143.8	6
23956486	immunoglobulin heavy chain, partial [Mus musculus]	112	12.655	6.58057	158.867	7	143.786	5	141.087	8	147.55	5
625210704	PREDICTED: transformer-2 protein homolog alpha isoform X3 [Cricetulus griseus]	182	20.691	10.1694			143.65	4			137.14	2
1024864169	30S ribosomal protein S4 [Lactobacillus harbinensis]	194	22.5776	10.6528	35.87	1	143.394	8	82.71	6	81.6	4
254553321	40S ribosomal protein S3a [Mus musculus]	264	29.8657	9.72998			142.225	12	30.87	4	33.96	2
170784829	procollagen galactosyltransferase 1 precursor [Mus musculus]	617	71.0151	7.28369			142.02	5
148678911	mCG7984 [Mus musculus]	388	42.1632	9.99365			141.465	6	27.79	1
7710086	ras-related protein Rab-10 [Mus musculus]	200	22.5266	8.38232			141.393	6	152.092	10	212.467	8
21703762	eukaryotic translation initiation factor 3 subunit M [Mus musculus]	374	42.4899	5.74463			139.75	7
790838	immunoglobulin heavy chain, partial [Mus musculus]	116	12.7453	8.45557	411.786	20	139.167	6	350.34	17	234.898	10
148699697	mCG13402, isoform CRA_b [Mus musculus]	499	53.7499	9.39307			138.52	9	87.5167	6	60.61	6
625211609	PREDICTED: transmembrane emp24 domain-containing protein 2 [Cricetulus griseus]	159	18.25	5.37646			138.52	5	84.4867	6	72.3067	3
1039729517	PREDICTED: heterogeneous nuclear ribonucleoprotein U isoform X2 [Mus musculus]	793	86.7513	5.92236	40.96	2	138.47	5	201.299	16	284.85	16
4506663	60S ribosomal protein L8 [Homo sapiens]	257	28.0073	11.0337			138.46	8
32880197	heterogeneous nuclear ribonucleoproteins A2/B1 isoform 2 [Mus musculus]	301	32.4404	8.71924			138.173	8	105.341	9
226443091	heterogeneous nuclear ribonucleoprotein A0 [Mus musculus]	305	30.5117	9.30518			137.85	5	75.5616	4	45.6933	3
157951727	catenin alpha-2 isoform 1 [Mus musculus]	905	100.357	5.96045	132.02	11	136.201	8	222.365	15	491.783	29
569011631	PREDICTED: sex comb on midleg-like protein 2 isoform X2 [Mus musculus]	1045	113.056	9.24658			135.417	7	125.68	5	2604.34	97
20072723	Rab5c protein, partial [Mus musculus]	203	22.2052	7.76709			135.06	5	89.5533	4	78.59	3
21312784	peptidyl-prolyl cis-trans isomerase-like 1 [Mus musculus]	166	18.2251	7.98682			134.91	8
148672534	polymerase (DNA-directed), delta interacting protein 3, isoform CRA_b [Mus musculus]	391	42.881	9.979			132.75	6			84.78	5
41351529	GPI transamidase component PIG-S [Mus musculus]	555	61.6715	6.93213	24.21	1	132.494	7	144.61	8	231.254	11
6754994	poly(rC)-binding protein 1 [Mus musculus]	356	37.4739	7.09326			131.927	6	73.27	3	92.42	5
475393196	immunoglobulin heavy chain, partial [Mus musculus]	117	13.1642	6.01123			131.725	4
22122459	BUD13 homolog [Mus musculus]	637	72.0955	9.94971			131.523	7
595917	capping protein alpha 1 subunit, partial [Mus musculus]	284	32.7312	5.5542	160.593	6	131.37	10	87.16	11	231.4	12
194591	Ig gamma-chain V-D-J4-region, partial [Mus musculus]	125	13.9346	8.36768	559.072	27	131.108	8	414.695	21	265.478	18
13385044	60S ribosomal protein L35 [Mus musculus]	123	14.5436	11.0483	25.42	1	130.54	10	38.37	3	40.97	2
12851175	unnamed protein product [Mus musculus]	276	29.9038	6.41748			130.513	7	84.38	3	48.62	1
14861844	putative ATP-dependent RNA helicase Pl10 [Mus musculus]	660	73.0952	7.18115	30.13	1	129.689	7	95.3171	7
10946940	ras-related protein Rab-2A [Mus musculus]	212	23.5328	6.53662	25.63	1	129.473	10	257.985	10	149.681	7
74227813	unnamed protein product, partial [Mus musculus]	245	28.1122	6.03662			129.28	8
24571284	immunoglobulin heavy chain variable region, partial [Mus musculus]	107	11.8596	9.51025	261.61	9	129.224	5	227.413	11	125.596	6
27818429	immunoglobulin heavy chain variable region, partial [Mus musculus]	110	12.4278	5.99854	264.454	13	129.224	7	227.413	15	117.826	8
26325943	unnamed protein product, partial [Mus musculus]	293	33.7726	6.46826			128.68	7
5542272	Chain A, Importin Alpha, Mouse	453	49.2559	5.60498			128.465	9	78.17	5	78.72	5
315113423	Chain H, Crystal Structure Of Bla G 2 Complexed With Fab 4c3	253	26.8994	8.27979	210.387	11	127.447	6	213.763	8
148690083	RIKEN cDNA 9430010O03, isoform CRA_c, partial [Mus musculus]	200	24.305	6.43018	46.21	2	126.812	12	30.45	5	34.28	2
13507666	serine beta-lactamase-like protein LACTB, mitochondrial precursor [Mus musculus]	551	60.6673	8.89502	116.386	7	126.66	4	79.48	4	132.523	7
74227727	unnamed protein product, partial [Mus musculus]	165	18.7156	6.91748			126.19	4
1843458	Rbm [Mus musculus]	380	43.1615	10.3892			125.84	6			25.63	1
29789343	eukaryotic translation initiation factor 3 subunit B [Mus musculus]	803	91.3131	5.021			125.18	6
147899980	uncharacterized protein LOC100037084 [Xenopus laevis]	423	47.5092	5.32568	226.835	13	124.94	5	123.6	5	127.88	5
85701680	keratin, type II cytoskeletal 2 oral [Mus musculus]	594	62.806	8.42627	210.204	15	124.891	9	133.43	8	120.15	8
27818425	immunoglobulin heavy chain variable region, partial [Mus musculus]	104	11.7586	8.42627	385.98	13	124.498	3	353.707	12	271.756	7
74144763	unnamed protein product [Mus musculus]	362	41.9966	5.12256	35.2384	2	124.335	4	76.7723	5	106.352	5
26337977	unnamed protein product, partial [Mus musculus]	330	38.0422	6.85889			124.249	7	158.16	7	108.66	6
224809384	MKI67 FHA domain-interacting nucleolar phosphoprotein [Mus musculus]	317	36.2424	10.2427			123.52	5
255003819	transmembrane emp24 domain-containing protein 7 precursor [Mus musculus]	224	25.1846	6.88818			122.977	3	100.96	6	99.39	5
6678215	transcription initiation factor TFIID subunit 6 [Mus musculus]	678	72.6279	8.60205			122.73	6
309215	EndoA' cytokeratin (5' end put.); putative [Mus musculus]	479	53.2097	5.49072	254.73	16	122.71	11	181.104	11	162.103	13
23943838	tricarboxylate transport protein, mitochondrial [Mus musculus]	311	33.9099	9.89111	45.49	3	122.24	5	177.087	12	76.53	5
4507131	small nuclear ribonucleoprotein F [Homo sapiens]	86	9.71878	4.66553			122.23	5
4758988	ras-related protein Rab-1A isoform 1 [Homo sapiens]	205	22.6634	6.21436	41.4077	2	122.143	6	225.826	9	187.124	6
568913983	PREDICTED: telomere-associated protein RIF1 isoform X4 [Mus musculus]	2284	251.327	5.61768			121.48	5			32.67	1
448262315	Chain A, Crystal Structure Of An Anti-hbv E-antigen Monoclonal Fab Fragment (e6), Unbound	224	23.7334	7.1665	237.897	11	121.011	5	253.408	12	180.032	9
21730675	Chain A, Alpha-Catenin Fragment, Residues 385-651	269	29.7498	4.57666	82.6	6	120.85	5	100.1	6	80.695	9
24638341	RecName: Full=Vesicle-associated membrane protein-associated protein B; Short=VAMP-B; Short=VAMP-associated protein B; Short=VAP-B; AltName: Full=VAMP-associated protein 33b	243	26.929	7.78174	23.45	1	120.81	5	168.194	8	126.71	5
238637279	4F2 cell-surface antigen heavy chain isoform b [Mus musculus]	526	58.3003	5.90967	20.36	1	120.601	7	436.326	19	299.543	14
121949767	lamina-associated polypeptide 2 isoform delta [Mus musculus]	412	46.022	9.21729	46.54	2	120.58	5	184.956	7	163.806	7
5566087	unknown [Mus musculus]	242	27.2621	8.39697	52.43	4	119.67	6	283.12	17	153.85	13
12847201	unnamed protein product [Mus musculus]	225	25.0837	5.03369	109.94	8	118.893	6	61.58	6	226.633	14
10863991	60S ribosomal protein L35a [Rattus norvegicus]	110	12.5457	10.8872			117.84	6
116256085	RecName: Full=Transcription initiation factor TFIID subunit 2; AltName: Full=TBP-associated factor 150 kDa; AltName: Full=Transcription initiation factor TFIID 150 kDa subunit; Short=TAF(II)150; Short=TAFII-150; Short=TAFII150	1104	126.915	8.104			117.742	7
568975007	PREDICTED: SAP30-binding protein isoform X2 [Mus musculus]	197	21.8063	9.31982			117.163	7
255308899	60S ribosomal protein L3 [Mus musculus]	403	46.0808	10.2134			116.253	8	40.3	1	33.56	1
226958657	60S ribosomal protein L19 isoform 2 [Mus musculus]	194	23.2332	11.4731			115.95	5	21.15	2	48.65	2
4505813	dynein light chain 1, cytoplasmic [Homo sapiens]	89	10.3591	7.40088			115.71	9	35.31	1	22.06	1
568991032	PREDICTED: NADH-cytochrome b5 reductase 3 isoform X2 [Mus musculus]	278	31.5294	8.38232	24.19	1	115.66	6	300.728	16	165.12	9
90651989	Hist1h1b protein, partial [Mus musculus]	222	22.4314	10.9165			114.47	5			36.18	2
21313162	ras-related protein Rab-1B [Mus musculus]	201	22.1732	5.73193	41.4077	2	113.973	5	173.654	9	146.898	5
7305095	golgin subfamily A member 5 [Mus musculus]	729	82.3176	6.22705			113.885	5	43.71	2	83.31	5
17512281	Wdr82 protein, partial [Mus musculus]	251	28.003	7.79639			113.677	6	22.42	1	20.21	1
21704248	U3 small nucleolar RNA-interacting protein 2 [Mus musculus]	475	52.0748	7.88428			113.193	8
12963655	60S ribosomal protein L38 [Mus musculus]	70	8.19872	10.0962			112.953	3	57.7	2	113.39	5
83745120	60S acidic ribosomal protein P2 [Mus musculus]	115	11.6438	4.53857			112.8	5
16304406	immunoglobulin heavy chain variable region scfv fragment, partial [Mus musculus]	115	12.3868	4.89404			112.747	3	98.48	3	85.7	3
22779924	splicing factor 45 [Mus musculus]	405	45.276	5.8208			112.453	9
754170607	ATP synthase F(0) complex subunit B1, mitochondrial isoform 2 [Mus musculus]	231	26.6272	8.89502	47.94	3	112.115	10	232.737	15	86.0767	8
1372988	cytochrome c oxidase subunit IV [Mus musculus]	169	19.5009	9.0708			112.063	4	79.5933	5
5803225	14-3-3 protein epsilon [Homo sapiens]	255	29.1554	4.7417			111.017	6
1039766676	PREDICTED: heterochromatin protein 1-binding protein 3 isoform X6 [Mus musculus]	502	55.3604	9.86182			110.757	6
90726	Ig heavy chain V region (anti-DNA, 3E12VH) - mouse (fragment)	117	13.0595	9.5542	216.247	15	110.542	4	270.318	15	170.72	10
283945579	core histone macro-H2A.1 isoform 4 [Mus musculus]	368	39.1371	9.81787			110.117	7	75.92	2	50.9	2
31981945	60S ribosomal protein L13a [Mus musculus]	203	23.4493	11.019			109.15	6	42.4	2	63.79	1
18087731	dynein light chain 2, cytoplasmic [Mus musculus]	89	10.3431	7.37158			109.04	5	35.31	1	22.06	1
620954179	PREDICTED: serine/arginine-rich splicing factor 2 [Ornithorhynchus anatinus]	121	13.972	10.2427			108.243	3	48.3	1	47.75	1
330441847	immunoglobulin heavy chain V(D)J region, partial [Mus musculus]	119	13.003	9.1001	172.073	11	108.214	5	159.819	9	109.392	5
12851441	unnamed protein product [Mus musculus]	295	33.1552	5.35107			108.21	4	103.97	4
148671436	mCG55033 [Mus musculus]	160	18.6095	5.43994			108.044	9	93.96	5
90701	Ig heavy chain precursor V region (VMU-3.2) - mouse (fragment)	119	12.9472	8.73389	492.993	23	107.647	9	450.511	20	371.432	17
12836310	unnamed protein product [Mus musculus]	339	38.9741	11.4438	21.45	1	107.605	7			63.16	2
568965031	PREDICTED: histone deacetylase 2 isoform X1 [Mus musculus]	458	51.9313	5.74463			106.997	6			52.19	1
260593696	28S ribosomal protein S2, mitochondrial isoform 1 [Mus musculus]	291	32.2928	9.14404			106.56	5
18390323	ras-related protein Rab-14 [Mus musculus]	215	23.8819	6.21436			105.42	4	146.277	7	136.59	6
148708139	mCG12867, isoform CRA_e [Mus musculus]	2555	275.073	5.85889	241.97	20	105.405	8	680.005	36	592.906	34
5579017	immunoglobulin heavy chain variable region, partial [Mus musculus]	118	13.0383	9.37842	151.232	10	105.353	5	269.683	14
12836527	unnamed protein product [Mus musculus]	358	40.3902	6.94678	41.64	4	105.17	8	121.457	8	149.73	9
157951659	cysteine-rich secretory protein 1 precursor [Mus musculus]	244	27.6611	6.87354			105.03	5
88193007	Chain B, The Structure Of The Mammalian Srp Receptor	214	23.4924	9.17334			104.03	4	109.36	6	37.2533	3
5032027	histone-binding protein RBBP4 isoform a [Homo sapiens]	425	47.6261	4.89404			103.85	5	38.29	2	68.72	4
12802471	immunoglobulin heavy chain variable region, partial [Mus musculus]	92	10.5005	8.63135	216.361	14	103.651	4	183.377	13	127.445	8
454292543	metastasis-associated protein MTA1 isoform 7 [Mus musculus]	627	71.038	9.0415			101.57	6
148692995	mCG9889 [Mus musculus]	160	17.6359	11.8394			101.493	7	38.22	2	64.6467	3
21313683	dipeptidase 3 precursor [Mus musculus]	493	54.2129	6.48096			101.19	5	218.67	11	65.0707	8
41054806	guanine nucleotide-binding protein G(i) subunit alpha-2 [Mus musculus]	355	40.463	5.45264	61.34	1	101.11	6	188.059	10	175.289	8
40556608	heat shock protein HSP 90-beta [Mus musculus]	724	83.2291	5.03369			100.95	6	116.85	6	115.01	5
30520019	saccharopine dehydrogenase-like oxidoreductase [Mus musculus]	429	47.0991	8.60205			100.924	9	206.555	12	146.383	7
26353010	unnamed protein product [Mus musculus]	485	54.4258	8.85107			99.94	6
148670794	mCG4942, isoform CRA_c [Mus musculus]	814	96.8848	6.17627			99.8234	6	90.0566	8	35.06	2
27734847	junctional adhesion molecule A precursor [Mus musculus]	300	32.4031	6.771	21.94	1	98.66	2	73.73	3
19527168	PC4 and SFRS1-interacting protein isoform 1 [Mus musculus]	528	59.6605	9.12939			98.4898	6
896191	Ig kappa chain, partial [Mus musculus]	103	11.2326	8.47021			98.4091	2
30725776	U3 small nucleolar RNA-associated protein 15 homolog [Mus musculus]	528	59.3379	8.79248			98.19	6
113205053	nucleolar transcription factor 1 isoform 2 [Mus musculus]	727	84.9568	5.5542			97.8233	6			0	1
505796020	PREDICTED: serine/threonine-protein phosphatase 2A catalytic subunit beta isoform [Sorex araneus]	244	28.0127	5.77002			97.67	5			20.18	1
148665033	mCG1037927 [Mus musculus]	86	9.8143	10.228			97.53	4
19343750	Ckap4 protein, partial [Mus musculus]	466	52.505	5.0083			97.44	5	195.34	10	206.764	13
659835270	Chain L, Anti Canine Cd28 Antibody, 1c6	117	12.9594	8.45557	113.91	6	96.4	2	196.18	9
1000379129	immunoglobulin heavy chain variable region, partial [Mus musculus]	118	13.1154	8.39697	146.257	14	96.2157	4
1491942	F1F0 ATP synthase E subunit [Mus musculus]	71	8.19844	9.40771	25.87	1	96.14	2	50.71	2	40.13	2
568984435	PREDICTED: polyadenylate-binding protein-interacting protein 1 isoform X3 [Mus musculus]	263	30.3259	4.76709			96.14	6
123228993	ribosomal protein 10, partial [Mus musculus]	201	23.0571	10.0083			96.03	6	90.1333	4	39	2
10946610	piwi-like protein 2 [Mus musculus]	971	109.418	8.96826			95.59	7	146.581	8	131.77	9
9256519	60S acidic ribosomal protein P1 [Mus musculus]	114	11.4677	4.32275			95.05	6	26.04	1	29.5	1
12849613	unnamed protein product [Mus musculus]	140	14.8381	10.5063			94.88	6	106.88	5	142.05	5
5803076	chromobox protein homolog 1 [Homo sapiens]	185	21.4046	4.93213			94.5967	3
12832872	unnamed protein product [Mus musculus]	221	24.9272	5.75732			92.86	3	49.09	3
12843931	unnamed protein product, partial [Mus musculus]	233	27.1662	9.87646			92.8467	4
110433	Ig kappa chain V region (D444) - mouse	108	11.7608	7.98682	237.415	8	92.81	4	299.343	9	171.92	5
479274680	Csnk2b splicing isoform 670 [Mus musculus]	215	24.896	5.73193			92.6967	8
27065191	Chain H, Antibody 64m-2 Fab Complexed With Dtt(6-4)tt	220	23.6436	8.83643			91.98	2	73.1788	4
141802630	ribosome biogenesis protein BRX1 homolog [Mus musculus]	353	41.2149	10.0229			91.9	5
33563256	guanine nucleotide-binding protein G(k) subunit alpha [Mus musculus]	354	40.5122	5.69385	61.34	1	91.86	5	146.513	7	136.454	7
27754118	asporin preproprotein [Mus musculus]	373	42.5452	8.57275	33.8567	3	91.7014	8	67.51	5	82.95	5
21312012	NADH dehydrogenase [ubiquinone] 1 alpha subcomplex subunit 8 [Mus musculus]	172	19.9791	8.45557			91.48	6	57.55	3
37574068	cyclin-related protein FAM58B [Mus musculus]	250	28.9098	6.27783			91.1733	6
602615708	IgG1 heavy chain VDJ region, partial [Mus musculus]	107	11.5707	9.43701	381.692	21	90.8595	6	339.208	14	282.86	12
195205	IgM heavy chain precursor (VDJ3), partial [Mus musculus]	118	13.1089	9.0708	368.165	20	90.8595	6	306.539	14	276.813	13
21313152	microfibril-associated glycoprotein 4 precursor [Mus musculus]	257	28.919	5.43994			90.7	5	83.6967	3	78.9967	3
66955886	sister chromatid cohesion protein PDS5 homolog B [Mus musculus]	1446	164.315	8.49951			90.52	5	6153.64	283	559.132	34
1041576699	Chain H, Crystal Structure Of Glycopeptide 22 In Complex With Scfv-sm3	244	25.7234	6.30322			90.2	8			163.731	8
12846275	unnamed protein product [Mus musculus]	143	15.8257	10.5649			90.14	4
20306630	Mitochondrial ribosomal protein S28 [Mus musculus]	186	20.5337	8.92432			89.99	5
110301	Ig heavy chain V-D-J region (106-10E) - mouse (fragment)	112	12.2799	8.73389	308.662	19	89.9632	7	321.201	18	136.719	11
148684912	mCG120440, partial [Mus musculus]	366	39.9586	9.83252			89.9285	5	54.05	1	127.56	7
568973303	PREDICTED: histone acetyltransferase KAT7 isoform X4 [Mus musculus]	455	53.52	9.14404			89.9	7			25.23	2
227529	Ig VL KAA8, anti-angiotensin II	120	13.0655	8.00146	137.695	3	89.82	2	129.919	4	86.49	1
15825889	Chain A, Three-Dimensional Structure Of Anti-Ampicillin Single Chain Fv Fragment.	252	26.962	8.38232	396.809	18	89.5813	8	393.732	19	238.643	12
284898	Ig light chain V region (clone 165.14) - mouse (fragment)	98	10.7293	7.12256	210.216	7	89.45	5	399.705	21	73.7867	3
226246598	28S ribosomal protein S10, mitochondrial isoform 3 [Mus musculus]	160	18.6869	8.1333			89.0567	3
387399	epidermal keratin type I, partial [Mus musculus]	93	10.6554	6.30322	229.93	9	88.95	6	54.37	2	79.3167	3
4506681	40S ribosomal protein S11 [Homo sapiens]	158	18.419	10.3013	26.8667	3	88.3467	6	87.62	4	59.26	4
5668733	UBE-1a [Mus musculus]	293	32.4217	8.51416			87.8833	3	123.13	4	108.03	4
20072693	Cyclin K [Mus musculus]	554	61.3372	8.41162			87.7667	7
13543110	SWI/SNF related, matrix associated, actin dependent regulator of chromatin, subfamily d, member 2 [Mus musculus]	456	52.2492	9.43701			87.69	5			63.78	5
81871252	RecName: Full=Calcium homeostasis endoplasmic reticulum protein; AltName: Full=SR-related CTD-associated factor 6	936	106.102	9.14404			87.46	4
157838144	Chain L, Immunoglobulin 48g7 Germline Fab Antibody Complexed With Hapten 5-(Para-Nitrophenyl Phosphonate)-Pentanoic Acid. Affinity Maturation Of An Esterolytic Antibody	214	23.4215	7.1665	261.445	10	87.3614	4	349.518	12	147.391	7
6680045	guanine nucleotide-binding protein G(I)/G(S)/G(T) subunit beta-1 [Mus musculus]	340	37.353	5.99854	47.3	2	87.0867	5	118.182	10	154.717	7
31980808	eukaryotic translation initiation factor 3 subunit G [Mus musculus]	320	35.6159	5.89697			86.68	3
13195674	ras-related protein Rab-6A isoform 2 [Mus musculus]	208	23.5749	5.5415			86.55	6	151.289	7	148.336	7
508268	A+U-rich RNA-binding protein, partial [Mus musculus]	177	19.4118	7.81104			86.24	4	58.29	2	69.97	3
347839	matricin [Mus musculus]	544	60.4503	6.63916			86.11	2	44.05	1	76.47	2
26330564	unnamed protein product [Mus musculus]	341	37.6121	7.04932			85.91	4			50.09	2
57527870	nicotinamide/nicotinic acid mononucleotide adenylyltransferase 1 [Mus musculus]	285	32.3348	8.99756			85.7629	7
157420942	immunoglobulin kappa light chain, partial [Mus musculus]	98	10.6291	7.97217	120.151	7	85.52	5	129.382	9	51.38	4
119226243	serine/arginine-rich splicing factor 5 [Mus musculus]	269	30.8731	11.561	21.45	1	85.49	3
291246046	immunoglobulin V kappa light chain, partial [Mus musculus]	103	11.3764	5.35107	99.98	4	85.2533	3	165.93	5	75.6233	3
148682307	mCG114640 [Mus musculus]	200	23.0235	8.36768			85.2067	4
52139164	AT rich interactive domain 1A (SWI-like) [Mus musculus]	1902	206.269	6.75635			84.93	5
6754254	heat shock protein HSP 90-alpha [Mus musculus]	733	84.7348	5.0083			84.4	7	24.88	1	69.18	2
148695235	metaxin 2, isoform CRA_a [Mus musculus]	214	24.4253	6.66846	33.14	1	84.3267	4	44.24	3	20.06	1
12859168	unnamed protein product [Mus musculus]	177	19.8574	9.18799			83.48	2	67.32	1
148682392	mCG13479, isoform CRA_a [Mus musculus]	270	31.3887	10.7847			83.48	7	25.96	3	21.27	2
568970399	PREDICTED: 28S ribosomal protein S24, mitochondrial isoform X1 [Mus musculus]	160	18.1224	9.53955			82.9067	3
71012589	immunoglobulin light chain variable region, partial [Mus musculus]	111	12.0596	8.48486			82.74	5
23956566	immunoglobulin heavy chain, partial [Mus musculus]	111	12.2858	5.36377	143.807	7	82.472	3	122.449	8	74.6486	2
560895213	PREDICTED: 40S ribosomal protein S2 [Camelus ferus]	221	24.191	9.78857			82.22	4	190.71	9	121.2	6
554065	Ig kappa-chain Vk region, partial [Mus musculus]	89	9.69864	6.50732	183.384	9	81.9	6	185.796	12	115.021	7
953514553	small nuclear ribonucleoprotein G isoform f [Homo sapiens]	58	6.41226	5.87158			81.73	2
26354855	unnamed protein product [Mus musculus]	179	19.2412	10.228	24.84	1	81.6	3	36.36	1	44.2	1
197114	Ig kappa-chain V-region, partial [Mus musculus]	96	10.2468	5.09717	59.6323	5	81.3637	3	219.724	9	98.8999	3
568955532	PREDICTED: U6 snRNA-associated Sm-like protein LSm4 isoform X1 [Mus musculus]	124	13.6509	9.99365			80.94	3
148689890	cleavage and polyadenylation specific factor 6, isoform CRA_a, partial [Mus musculus]	531	56.8975	8.67529			80.65	2
473213	IgM, partial [Mus musculus]	112	12.2559	8.45557	143.308	4	80.4491	2	144.822	7	86.49	4
118200813	cytochrome c oxidase subunit II (mitochondrion) [Mus musculus domesticus]	227	25.958	4.77979	34.54	2	80.3571	7	144.76	6	70.36	5
6756039	14-3-3 protein theta [Mus musculus]	245	27.7608	4.77979			80.24	3	39.77	2
78070652	Hist1h3i protein, partial [Mus musculus]	134	15.1924	11.1216			80.1471	6	49.43	2	57.0541	3
4633354	immunoglobulin heavy chain VHQ52-JH1 region, partial [Mus musculus]	104	11.5155	7.85498	279.675	10	80.01	1	311.127	12	168.826	4
74141893	unnamed protein product [Mus musculus]	186	20.3958	6.66846	20.43	1	79.95	7	202.875	8	158.66	10
20978758	RecName: Full=Serine/arginine-rich splicing factor 4; AltName: Full=Splicing factor, arginine/serine-rich 4	489	55.9468	11.3999	21.45	1	79.54	4
564328256	PREDICTED: protein arginine N-methyltransferase 1 isoform X3 [Rattus norvegicus]	342	39.4215	5.8335			79.45	3			56.1533	3
13384672	pre-rRNA processing protein FTSJ3 [Mus musculus]	838	95.4739	8.38232			79.35	4
13386120	H/ACA ribonucleoprotein complex subunit 2 [Mus musculus]	153	17.236	8.41162			79.25	3
13385168	cytochrome b-c1 complex subunit Rieske, mitochondrial [Mus musculus]	274	29.3492	8.70459	36.22	2	78.69	5	94.8367	7	23.4	2
93587673	probable ATP-dependent RNA helicase DDX17 isoform 4 [Mus musculus]	650	72.354	8.5874			78.64	4	120.139	7	138.333	6
148698234	eukaryotic translation initiation factor 3, subunit 2 (beta), isoform CRA_a, partial [Mus musculus]	324	36.3065	5.64307			78.49	3
999678	Chain H, Preparation, Characterization And Crystallization Of An Antibody Fab Fragment That Recognizes Rna. Crystal Structures Of Native Fab And Three Fab-Mononucleotide Complexes	215	22.9911	7.1665			78.2	3	197.204	8
60218877	ATP-binding cassette sub-family D member 3 [Mus musculus]	659	75.4263	9.26123	83.33	5	78.16	3	307.192	18	2490.36	123
14318642	ATP-binding cassette, sub-family D (ALD), member 3 [Mus musculus]	659	75.4123	9.26123	83.33	5	78.16	3			2499.92	124
284889	Ig light chain V region (clone 111.67) - mouse (fragment)	98	10.9054	8.44092	101.852	4	77.71	2	161.909	5	54.99	2
414569	immunoglobulin light chain, partial [Mus musculus]	107	11.7408	7.12256	101.852	3	77.71	1	117.32	3	54.99	1
112181167	complement component 1 Q subcomponent-binding protein, mitochondrial [Mus musculus]	279	31.0055	4.86865			77.5767	3
330441499	immunoglobulin heavy chain V(D)J region, partial [Mus musculus]	125	14.0877	7.12256	148.092	11	77.52	5	188.942	13	98.9467	7
568978636	PREDICTED: alpha-actinin-1 isoform X5 [Mus musculus]	887	102.655	5.47803	122.79	6	77.2033	3	189.98	7	198.837	12
568946338	PREDICTED: alpha-actinin-4 isoform X2 [Mus musculus]	907	104.383	5.47803	120.75	7	77.2033	3	189.517	7	202.046	12
302148485	transcription and mRNA export factor ENY2 isoform 2 [Homo sapiens]	96	10.977	9.12939			76.17	3
755539829	PREDICTED: la-related protein 1 isoform X2 [Mus musculus]	894	102.748	8.60205			75.2867	3
30851251	Hydroxy-delta-5-steroid dehydrogenase, 3 beta- and steroid delta-isomerase 1 [Mus musculus]	373	41.9817	8.63135			75.28	2	123.49	7	118.47	7
40287878	death inducer-obliterator-2 [Mus musculus]	1183	129.123	8.44092			74.97	6
89574115	mitochondrial malate dehydrogenase 2, NAD, partial [Mus musculus]	301	31.6566	7.63525			74.7567	3	65.7	4
657940856	chromatin target of PRMT1 protein isoform 7 [Mus musculus]	177	19.2314	12.0005	105.87	6	74.31	5	236.183	11	192.103	7
15020256	ELAV-like neuronal protein-2 [Mus musculus]	347	38.1334	9.14404			74.22	5
1872343	anti-DNA immunoglobulin heavy chain IgG, partial [Mus musculus]	108	12.0127	9.5542	183.176	11	74.07	2	131.38	6	92.0136	5
26346549	unnamed protein product [Mus musculus]	618	70.3316	8.71924			73.6567	3			21.07	2
194565	IgM V-region, partial [Mus musculus]	61	6.87893	4.43701	108.273	5	72.69	4	91.5141	3	88.3602	3
239985513	ATPase family AAA domain-containing protein 3 [Mus musculus]	591	66.7006	9.29053	48.33	5	72.66	2	158.227	11	106.37	6
148680282	nucleolar protein family A, member 1 (H/ACA small nucleolar RNPs), isoform CRA_a [Mus musculus]	142	14.5079	9.05615			71.75	4
56090475	S-phase kinase-associated protein 1 [Rattus norvegicus]	163	18.6603	4.53857			71.4562	5
30794450	60S ribosomal protein L4 [Mus musculus]	419	47.124	11.0044			71.3533	3	84.46	5	30.88	4
482845579	inactive peptidyl-prolyl cis-trans isomerase FKBP6 isoform 3 [Mus musculus]	287	32.5776	7.59131			71.32	1	73.7	3	55.8933	3
17425595	immunoglobulin heavy chain, partial [Mus musculus]	120	13.1396	9.37842	139.137	8	70.8551	4	226.371	10	245.385	7
12963346	tumorous imaginal discs protein Tid56-like protein short form [Mus musculus]	429	46.8179	9.51025			70.6567	3	198.781	14	36.85	5
7107178	Ig heavy chain V region, partial [Mus musculus]	98	10.8385	9.43701	57.8011	7	70.587	2
158186704	heterogeneous nuclear ribonucleoprotein M isoform b [Mus musculus]	690	73.6924	8.74854			70.55	4	208.244	15	316.665	24
1872331	anti-DNA immunoglobulin heavy chain IgG, partial [Mus musculus]	111	12.0938	9.20264	134.639	10	70.4457	3	185.713	9	114.814	5
12833936	unnamed protein product [Mus musculus]	146	16.2498	4.97021			70.19	2	36.62	3
2921084	Ig kappa light chain variable region, partial [Mus musculus]	115	12.6554	8.73389	50.91	1	69.87	1	61.69	2	67.85	1
26389637	unnamed protein product, partial [Mus musculus]	36	4.28809	6.75635			69.69	1
1039772575	PREDICTED: SCAN domain containing 3 isoform X3 [Mus musculus]	140	14.328	7.21045	192.43	5	69.66	2	147.61	4	49.32	2
148698541	EBNA1 binding protein 2, isoform CRA_b [Mus musculus]	304	34.4401	10.0815			69.4733	4
196610	Ig H-chain V-J-region, partial [Mus musculus]	112	12.4031	7.37158	92.6962	4	68.96	2	214.112	9	53.3557	4
12860555	unnamed protein product, partial [Mus musculus]	190	22.1968	9.34912			68.9167	3
1039777642	PREDICTED: 60S ribosomal protein L18 isoform X1 [Mus musculus]	136	15.2355	11.8101			68.52	2	104.79	2
26364308	unnamed protein product [Mus musculus]	247	27.1568	7.15186			68.36	6
74141836	unnamed protein product [Mus musculus]	352	39.4484	5.18604	100.927	3	68.2587	6	73.3521	5	111.817	7
26353636	unnamed protein product, partial [Mus musculus]	350	35.8764	9.74463			68.25	5
33859751	ras-related protein Rab-21 [Mus musculus]	222	24.0912	7.94287			68.07	2
14193698	KIAA0103 protein, partial [Mus musculus]	292	34.3821	6.56592			68.05	2	144.03	5	94.5533	3
85677508	eukaryotic translation initiation factor 4E type 2 isoform 2 [Mus musculus]	240	27.6429	8.88037			67.84	2
74143871	unnamed protein product [Mus musculus]	621	68.7375	7.91357			67.72	6			31.75	2
21432060	Wdr18 protein, partial [Mus musculus]	332	36.5717	6.87354			67.5	4
66794516	Igh protein [Mus musculus]	476	51.4345	5.14795	112.879	6	67.497	2			87.6508	5
224231	Ig Vkappa Ox1	106	11.3659	9.20264	118.622	4	67.4166	2	134.56	3	82.22	3
755543306	PREDICTED: exonuclease 3'-5' domain-containing protein 2 isoform X2 [Mus musculus]	496	56.7491	8.1626			67.4	2	60.78	3	47.5567	3
7305109	ribosomal RNA small subunit methyltransferase NEP1 [Mus musculus]	244	26.9571	8.90967			67.0833	4
148669267	fragile X mental retardation syndrome 1 homolog, isoform CRA_b, partial [Mus musculus]	536	60.3897	8.41162			67.0567	4	58.5241	2	47.4741	2
26353100	unnamed protein product [Mus musculus]	668	74.9817	9.67139			67.04	5	35.12	1	35.14	2
356582426	nucleophosmin isoform 3 [Mus musculus]	257	28.3677	4.69092			66.9667	3
21312044	eukaryotic translation initiation factor 3 subunit K isoform 1 [Mus musculus]	218	25.0705	4.93213			66.7633	3
12848221	unnamed protein product [Mus musculus]	103	11.3571	9.65674	27.46	1	66.63	4	45.11	2
124486765	sister chromatid cohesion protein PDS5 homolog A [Mus musculus]	1332	150.127	7.85498			66.3	2	768.443	35	142.513	7
118026911	unconventional myosin-Id [Mus musculus]	1006	116.007	9.40771	133.04	16	65.7333	4	165.807	9	426.744	26
146134371	uncharacterized protein C7orf50 homolog [Mus musculus]	195	22.1548	9.39307			65.5233	3
110347521	ribosome production factor 2 homolog isoform 2 [Mus musculus]	273	31.4508	9.979			65.3814	8
12843074	unnamed protein product [Mus musculus]	303	33.507	8.25049			65.2333	3	204.178	12	101.89	6
74190360	unnamed protein product, partial [Mus musculus]	290	33.3138	5.74463			65.23	1
74192952	unnamed protein product, partial [Mus musculus]	133	15.434	8.95361			64.5933	3	64.5767	3	34.66	2
1872377	anti-DNA immunoglobulin heavy chain IgM, partial [Mus musculus]	101	10.9474	7.95752			64.12	1	38.64	2
7019415	protein transport protein Sec61 subunit alpha isoform 1 [Homo sapiens]	476	52.2305	8.06006	20.44	1	64.1033	4	188.614	12	95.4667	6
568948389	PREDICTED: 28S ribosomal protein S11, mitochondrial isoform X1 [Mus musculus]	117	12.1585	10.77			63.8	2
326324027	delta-6 desaturase, partial [Mus musculus]	433	51.3654	8.82178			63.58	5	123.123	8	123.64	9
4506371	ras-related protein Rab-5B isoform 1 [Homo sapiens]	215	23.6919	8.1333			63.36	3	37.0567	3
74204320	unnamed protein product [Mus musculus]	312	34.6895	9.5835			63.2567	3	255.896	14	120.8	8
1020159	Ig kappa chain, partial [Mus musculus]	102	11.2435	8.44092	119	4	62.9567	3	115.55	7	65	2
602615620	IgM heavy chain VDJ region, partial [Mus musculus]	110	11.8486	8.39697	402.136	18	62.9541	6	391.557	18	239.545	10
195927474	Chain H, Hiv Neutralizing Monoclonal Antibody Yz18	222	23.9057	8.67529			62.7951	5	226.968	15
14250269	Unknown (protein for IMAGE:3592890), partial [Mus musculus]	627	69.1038	6.78564			61.99	2	86.81	6	98.19	8
113195686	lamin-B2 [Mus musculus]	596	67.2773	5.50342			61.87	6	44.75	5	62.46	6
74213069	unnamed protein product [Mus musculus]	266	29.4786	7.04932	52.68	1	61.7533	3	149.393	15	119.3	9
13543186	Ndufa9 protein, partial [Mus musculus]	348	39.4537	9.53955			61.5967	4	182.11	11	78.14	4
1050551	rab7 [Mus musculus]	207	23.5439	7.63525			61.49	4	76.39	5	64.08	5
329755239	gelsolin isoform 2 [Mus musculus]	731	80.7124	5.75732	300.314	16	61.4867	4	216.05	12	392.456	27
148675017	Sec11-like 1 (S. cerevisiae), isoform CRA_c [Mus musculus]	164	18.99	8.1626			61.47	2	88.5767	3	51.9867	3
568905652	PREDICTED: BRCA1-associated RING domain protein 1 isoform X1 [Mus musculus]	738	81.2704	8.51416			61.3733	4
148664714	mCG121979, isoform CRA_b [Mus musculus]	845	94.4428	6.31592	33.13	3	61.21	7	225.242	16	216.438	18
12846283	unnamed protein product [Mus musculus]	216	24.3495	7.48877			61.0633	3	65.2533	3	107.463	6
148675351	mCG17392, isoform CRA_a, partial [Mus musculus]	608	65.0894	10.1694			61	1
293614	Ig heavy chain V-region, partial [Mus musculus domesticus]	91	10.0686	7.95752			60.97	2			91.7992	3
18079341	eukaryotic translation initiation factor 3 subunit H [Mus musculus]	352	39.807	6.66846			60.2633	3
16741485	Rpl23a protein, partial [Mus musculus]	149	16.9297	10.3892			60.24	4	86.71	1	71.13	1
23956332	THO complex subunit 1 [Mus musculus]	657	75.3885	4.97021			60.0012	4			70.7808	2
47059026	single-stranded DNA-binding protein, mitochondrial isoform 1 [Mus musculus]	148	17.1459	9.78857			59.92	4
1039744125	PREDICTED: nucleolar GTP-binding protein 1 isoform X1 [Mus musculus]	577	67.0041	9.42236			59.76	3
20334700	immunoglobulin light chain variable region, partial [Mus musculus]	101	11.0925	9.1001			59.7451	2
19263603	Cdc2l1 protein, partial [Mus musculus]	362	40.9983	8.48486			59.5467	4
148689413	mCG118028, partial [Mus musculus]	410	45.6436	6.13818			59.5033	3
12859322	unnamed protein product [Mus musculus]	125	14.4019	10.5356			59.38	2
568942496	PREDICTED: mannosyl-oligosaccharide glucosidase isoform X1 [Mus musculus]	560	62.3001	7.10791			59.36	2	52.67	2	34.82	1
28879003	WD repeat domain 68 [Mus musculus]	341	38.788	5.51611			59.34	2
14277700	40S ribosomal protein S12 [Homo sapiens]	132	14.5055	7.21045			59.3033	3
12842922	unnamed protein product, partial [Mus musculus]	235	26.9279	10.2427			58.99	1
568975758	PREDICTED: TATA-binding protein-associated factor 2N isoform X2 [Mus musculus]	441	46.518	9.75928			58.43	4
74216905	unnamed protein product [Mus musculus]	147	16.4926	6.55127			57.8333	3	71.52	2	32.22	1
254540179	putative helicase MOV-10 isoform b [Mus musculus]	1004	113.512	9.01221			57.8	4			22.58	1
47847384	mFLJ00023 protein, partial [Mus musculus]	164	19.0598	8.98291			56.82	2
148664628	mCG127140, partial [Mus musculus]	181	21.3379	8.20654			56.69	4	42.73	2
1872369	anti-DNA immunoglobulin heavy chain IgG, partial [Mus musculus]	119	13.4324	5.45264	246.699	8	56.6433	3	165.671	7	101.504	5
568968419	PREDICTED: nucleoporin Nup37 isoform X1 [Mus musculus]	264	29.9016	5.45264			56.43	3			41.01	2
4502209	ADP-ribosylation factor 5 [Homo sapiens]	180	20.5166	6.78564			56.2833	3	24.82	1
4506741	40S ribosomal protein S7 [Homo sapiens]	194	22.1133	10.0962			56.13	7	25.95	1
6680946	cold-inducible RNA-binding protein [Mus musculus]	172	18.5958	9.61279			55.9233	3
2906011	sphingosine-1-phosphate lyase [Mus musculus]	568	63.6657	9.1001			55.89	2	150.372	9	134.311	9
27754054	dephospho-CoA kinase domain-containing protein [Mus musculus]	231	26.4593	9.5835			55.89	3	64.63	6	40.59	2
20532338	nucleoporin SEH1 isoform b [Mus musculus]	357	39.3972	7.88428			55.74	2			182.593	10
197313	immunoglobulin kappa-chain VK-1, partial [Mus musculus]	102	11.3678	7.91357	76.89	5	55.64	2	111.91	5	45.29	2
19527236	transmembrane emp24 domain-containing protein 4 precursor [Mus musculus]	227	26.0054	8.17725			55.31	4	112.103	7	33.32	1
148699789	novel nuclear protein 1, isoform CRA_d [Mus musculus]	331	37.4255	8.33838			54.981	2
227908803	nodal modulator 1 precursor [Mus musculus]	1214	133.336	6.0874			54.9233	4	218.553	16	370.75	23
261862282	solute carrier family 2, facilitated glucose transporter member 3 [Mus musculus]	493	53.444	4.98291	35.05	2	54.26	4	316.803	13	247.875	13
12842823	unnamed protein product [Mus musculus]	97	11.1259	11.8101			54.22	2
195219	IgM heavy chain (V22DJ2), partial [Mus musculus]	120	13.6199	7.10791	102.829	11	54.1159	4	123.784	11	102.939	6
6624980	immunoglobulin heavy chain variable region (CD3), partial [Mus musculus]	110	12.1886	9.1001	117.483	12	54.1159	4	84.0258	14	102.939	7
383211441	immunoglobulin heavy chain, partial [Mus musculus]	111	12.4331	9.18799	162.127	13	54.1159	4			141.385	7
330441372	immunoglobulin heavy chain V(D)J region, partial [Mus musculus]	122	13.3704	7.12256	106.199	11	54.1159	4
6625032	immunoglobulin heavy chain variable region (CDR3), partial [Mus musculus]	114	12.8552	9.21729	103.49	10	54.1159	4
58037109	NADH dehydrogenase [ubiquinone] 1 beta subcomplex subunit 10 [Mus musculus]	176	21.0104	8.03076			54.11	2	54.24	4	46.13	3
110514	Ig kappa chain V-J region (31-9D) - mouse (fragment)	107	11.8225	7.86963	128.232	7	53.8033	3	146.122	9	56.14	4
188497650	malectin precursor [Mus musculus]	291	32.3218	6.04932			53.8033	3	112.713	6	108.54	6
18490441	Isy1 protein, partial [Mus musculus]	146	17.0625	4.53857			53.77	2
568973597	PREDICTED: DNA topoisomerase 2-alpha isoform X2 [Mus musculus]	1527	172.583	8.60205			52.97	3	348.97	23	589.677	35
12832758	unnamed protein product [Mus musculus]	215	23.6118	8.42627			52.6367	3
12846314	unnamed protein product [Mus musculus]	199	22.2224	8.11865			52.27	2	41.18	1	21.36	1
51872585	immunoglobulin kappa light chain, partial [Mus musculus]	91	9.9258	5.31299	139.68	5	52.24	2
31982764	large neutral amino acids transporter small subunit 1 [Mus musculus]	512	55.8355	7.89893			52.2	1	56.24	3	15.5	1
148683955	UTP18, small subunit (SSU) processome component, homolog (yeast), isoform CRA_b [Mus musculus]	552	61.1218	8.67529			52.15	3
1066004	typr II DNA topoisomerase beta isoform [Mus musculus]	1612	181.751	8.29443			51.92	3	37.75	5	217.287	11
39104518	mKIAA0095 protein, partial [Mus musculus]	792	89.6677	5.8335			51.82	1	73.3375	8	65.65	5
148697988	amine oxidase (flavin containing) domain 2 [Mus musculus]	776	86.0421	6.23975			51.6833	4			52.85	2
148702006	mCG116386, isoform CRA_c [Mus musculus]	90	9.72058	4.80518			51.5133	3
196316	Ig H-chain V-region, partial [Mus musculus]	97	10.5971	7.12256	260.085	14	51.3	3	215.13	14	100.995	7
330441961	immunoglobulin heavy chain V(D)J region, partial [Mus musculus]	130	14.3203	5.36377	172.808	7	51.3	3	170.454	6	89.1161	5
2554842	Chain H, The Crystal Structure Of An Fab Fragment That Binds To The Melanoma-Associated Gd2 Ganglioside	209	22.3159	8.51416	156.367	5	51.3	3	123.341	6	89.1161	5
74213737	unnamed protein product [Mus musculus]	80	9.19123	4.44971			51.14	2
148699728	basigin, isoform CRA_d [Mus musculus]	218	24.1012	5.36377			51.07	1	104.25	4	35.74	3
475393670	immunoglobulin heavy chain, partial [Mus musculus]	110	12.6393	8.82178	197.62	5	50.98	1
14165469	40S ribosomal protein S15a [Homo sapiens]	130	14.83	10.1255			50.95	4
893702689	40S ribosomal protein S15 isoform 2 [Mus musculus]	118	13.7334	10.5942			50.8267	3
148697260	mCG1035433 [Mus musculus]	62	7.08972	9.45166			50.74	1
148683280	metaxin 1, isoform CRA_b [Mus musculus]	316	35.4952	6.29053			50.64	3	50.13	3
2232001	cdc2/CDC28-like kinase 4, partial [Mus musculus]	219	25.9056	9.31982			50.39	1
13435636	Tmed9 protein [Mus musculus]	214	24.9938	7.1665			50.287	2	123.16	5
1407740	Ig heavy chain, partial [Mus musculus]	115	12.3951	8.45557	190.848	11	50.09	2	291.238	11	80.5	8
253326834	immunoglobulin heavy chain variable domain, partial [Mus musculus]	118	12.9323	9.0708			50.0195	5
295821212	sideroflexin-3 isoform 3 [Mus musculus]	281	30.932	8.98291	34.54	2	49.9	4	169.351	9	68.34	4
148696330	mitochondrial ribosomal protein S26, isoform CRA_b [Mus musculus]	86	10.0176	11.9565			49.86	2
1872371	anti-DNA immunoglobulin heavy chain IgG, partial [Mus musculus]	110	12.0668	9.59814	76.7935	10	49.8581	3	81.8258	7	50.7687	5
220447	A6 anti-[4-hydroxy-3-nitrophenyl(phenolate form)] acetyl mAb V-H region, partial [Mus musculus]	98	10.8583	9.26123			49.79	4
411340026	IgA heavy chain variable region, partial [Mus musculus]	109	12.0197	8.38232	75.367	10	49.7541	4	83.7554	6
148709909	mCG2375, isoform CRA_b, partial [Mus musculus]	556	64.3031	7.13721			49.6133	3	108.593	8	28.45	4
110625744	2'-deoxynucleoside 5'-phosphate N-hydrolase 1 [Mus musculus]	173	18.9655	5.37646			49.3833	3
148687657	ADP-ribosylation factor-like 6 interacting protein 4 [Mus musculus]	200	22.5922	11.2974			49.33	3
22094989	mitochondrial import inner membrane translocase subunit TIM50 precursor [Mus musculus]	353	39.7516	8.1333	29.37	1	49.19	1	137.633	6	99.7	5
19923070	very-long-chain enoyl-CoA reductase isoform 1 [Mus musculus]	308	36.0668	9.5542			49.14	2	153.12	7	155.222	9
148664549	mCG123153 [Mus musculus]	153	17.4758	7.50342			48.98	2
56605680	THO complex subunit 6 homolog [Mus musculus]	341	37.2909	7.12256			48.8	2	69.52	3	32.14	1
219519316	Erg protein [Mus musculus]	439	49.4041	7.09326			48.77	3
31982091	mitochondrial import receptor subunit TOM22 homolog [Mus musculus]	142	15.5268	4.33545			48.68	1	39.91	2
31981600	NADH dehydrogenase [ubiquinone] 1 alpha subcomplex subunit 2 [Mus musculus]	99	10.9088	9.99365			48.54	1			27.22	1
237820699	adenylyltransferase and sulfurtransferase MOCS3 [Mus musculus]	460	49.3438	7.48877			48.46	2	36.26	2	34.99	2
158430486	Chain A, Structural Basis Of Ezh2 Recognition By Eed	361	41.5615	7.03467			48.45	2
12840821	unnamed protein product [Mus musculus]	218	25.8117	10.3013			48.3365	4
110625942	tudor and KH domain-containing protein [Mus musculus]	560	62.0953	4.94482			48.27	2	94.4433	7	132.633	3
568918118	PREDICTED: double-strand-break repair protein rad21-like protein 1 isoform X2 [Mus musculus]	551	62.5023	5.04639			48.26	2	155.763	14	2633.18	115
34810642	Chain A, Solution Structure Of The Nuclear Factor Aly Rbd Domain	106	11.4858	6.80029			48.1	1
198278501	pre-mRNA-processing factor 17 [Mus musculus]	579	65.4195	7.06396			48.07	5
148696140	mCG11597, isoform CRA_a [Mus musculus]	145	16.8653	5.79541			47.91	2
238550126	nucleolar protein 11 isoform 2 [Mus musculus]	703	78.5064	6.21436			47.84	2
62825895	Krr1 protein, partial [Mus musculus]	379	43.4216	9.78857			47.79	2
17978290	structural maintenance of chromosomes protein 1B [Mus musculus]	1248	144.423	7.12256			47.56	2	9109.33	380	10384.4	451
330441292	immunoglobulin heavy chain V(D)J region, partial [Mus musculus]	127	13.9406	6.59521	316.127	12	47.2025	4	295.294	9
148687433	transducin (beta)-like 2, isoform CRA_b [Mus musculus]	407	45.8842	9.27588			46.94	1	192.301	8	114.07	5
304560786	immunoglobulin heavy chain variable region, partial [Mus musculus]	117	13.0422	8.71924			46.8588	4
568950486	PREDICTED: RNA-binding protein FUS isoform X2 [Mus musculus]	313	32.5165	8.85107			46.6833	3
219555720	synaptonemal complex central element protein 1 [Mus musculus]	329	38.1815	6.37939			46.68	2
20071300	Polr2e protein [Mus musculus]	162	18.9836	4.90674			46.5567	3			39.68	1
195207	IgM heavy chain (VDJ3), partial [Mus musculus]	115	12.85	8.77783	274.426	12	46.2858	3	267.233	13	148.734	6
6678553	vesicle-associated membrane protein 3 [Mus musculus]	103	11.473	8.49951			45.99	1	49.04	2	31.41	2
26378644	unnamed protein product [Mus musculus]	808	93.7265	8.19189			45.97	1	21.22	1	50.88	2
21450219	uncharacterized protein C17orf62 homolog isoform 1 [Mus musculus]	187	20.9079	8.5874			45.52	1	36.8	1	37.74	1
85702181	coiled-coil domain-containing protein 160 [Mus musculus]	323	37.3752	9.31982			45.31	1	22.26	1	53.2933	4
26328759	unnamed protein product [Mus musculus]	303	34.8346	9.15869			45.22	4
1039742089	PREDICTED: protein SIX6OS1 isoform X5 [Mus musculus]	474	56.488	6.18896			45.11	3			22.53	1
26341396	unnamed protein product, partial [Mus musculus]	576	64.9607	5.70654	158.672	9	44.73	2	323.798	17	111.05	7
254826718	atlastin-3 isoform 2 [Mus musculus]	541	60.5366	6.1001			44.6233	3	117.23	12	134.585	11
21703784	BAG family molecular chaperone regulator 2 [Mus musculus]	210	23.4591	6.41748			44.57	1	49.43	1
12845035	unnamed protein product, partial [Mus musculus]	152	17.1286	4.4751			44.55	1
12963537	spliceosome-associated protein CWC15 homolog [Mus musculus]	229	26.6083	5.70654			44.49	1
93278569	Chain H, Structure Of The Anti-Cholera Toxin Antibody Fab Fragment Te33 In Complex With A D-Peptide	216	23.3766	9.01221	110.29	5	44.4151	2	100.041	6	83.5446	4
21927934	immunoglobulin heavy chain, partial [Mus musculus]	108	12.18	9.01221	83.248	22	44.0088	6	52.7754	22	89.5179	8
291463271	transcription activator BRG1 isoform 3 [Mus musculus]	1613	181.313	8.00146			43.95	1			177.375	8
15029719	ATPase, H+ transporting, lysosomal V0 subunit D1 [Mus musculus]	351	40.2852	4.95752			43.87	2	55.02	2	37.64	4
21313618	MICOS complex subunit Mic19 [Mus musculus]	227	26.3182	8.36768			43.79	1	65.1213	3	73.24	3
6680598	importin subunit alpha-3 [Mus musculus]	521	57.8867	4.94482			43.7894	2
595582231	synaptotagmin-like protein 4 isoform 2 [Mus musculus]	502	57.4433	8.74854	74.518	3	43.46	1	61.9512	3	76.96	3
1039796772	PREDICTED: translocon-associated protein subunit delta isoform X1 [Mus musculus]	110	12.3693	6.94678			43.42	2
30841008	ras-related protein Rab-18 isoform 2 precursor [Mus musculus]	206	23.0207	5.36377			43.3596	2	57.58	2	30.01	2
148672334	mCG19744, isoform CRA_a [Mus musculus]	175	19.9641	7.07861			43.22	1
115511010	unconventional myosin-VIIa isoform 2 [Mus musculus]	2177	250.938	8.6167	122.896	12	43.0833	4	141.949	16	333.95	32
74139418	unnamed protein product [Mus musculus]	175	19.7339	4.84326			43	2	110.42	6	106.36	5
148678766	mCG15017 [Mus musculus]	115	13.0431	10.8726			42.83	2	23.33	1
172073171	TATA-box-binding protein [Mus musculus]	316	34.6871	9.78857			42.8	5	86.94	4	35.68	1
171184435	very-long-chain (3R)-3-hydroxyacyl-CoA dehydratase 3 [Mus musculus]	362	43.1034	9.12939			42.63	1	124.15	6	98.01	3
568931662	PREDICTED: espin isoform X4 [Mus musculus]	851	91.9965	7.26904	124.17	7	42.46	3	90.02	11	181.51	10
16716569	protease, serine, 1 precursor [Mus musculus]	246	26.1178	4.94482	21.67	1	42.46	2	62.3533	4
21314826	NADH dehydrogenase [ubiquinone] 1 beta subcomplex subunit 4 [Mus musculus]	129	15.072	9.89111			42.44	2
1051238	guanine nucleotide-binding protein [Mus musculus]	359	41.9825	5.8208			42.32	1	91.28	4	57.91	2
974994648	Chain A, Structure Of Regulator Of G Protein Signaling 8 (rgs8) In Complex With Alf4-activated Galpha-q	314	36.7846	5.77002			42.32	1	60.91	4
1039790422	PREDICTED: 28S ribosomal protein S31, mitochondrial isoform X1 [Mus musculus]	288	33.1939	6.45557			42.32	2
13385134	signal peptidase complex subunit 2 [Mus musculus]	226	24.9617	8.57275	39.57	1	42.16	2	148.303	7	55.0833	3
8515750	rearranged immunoglobulin light chain variable region, partial [Mus musculus]	90	9.97875	7.94287	69.9299	4	42.14	2	103.353	7	55.76	2
656985073	cingulin isoform 2 [Mus musculus]	1184	135.663	5.85889	118.08	5	42.1	1	81.12	4	196.22	11
929696	unnamed protein product, partial [Mus musculus]	100	11.2498	8.23584	71.407	5	41.98	2	54.8851	4	51.7582	3
300470536	immunoglobulin heavy chain, partial [Mus musculus]	110	12.3331	9.26123	57.8011	6	41.98	2	50.257	5	50.7687	3
110130	Ig heavy chain V region (35.8.2H) - mouse (fragment)	118	13.0833	8.77783			41.98	2	46.6852	5	50.7687	3
635717331	anti-Friend virus immunoglobulin heavy chain varaible region, partial [Mus musculus]	111	12.1848	8.38232			41.98	3
56967110	Chain D, Crystal Structure Of Human Cd3-ED DIMER IN COMPLEX WITH A Ucht1 Single-Chain Antibody Fragment	122	13.6295	7.10791			41.98	2
333944543	Chain F, C. Elegans Glutamate-Gated Chloride Channel (Glucl) In Complex With Fab And Ivermectin	221	23.8867	8.36768			41.98	3
11611985	immunoglobulin heavy chain variable region, partial [Mus musculus]	98	10.7783	8.76318			41.98	3
1127635	rearranged immunoglobulin heavy chain variable region, partial [Mus musculus]	112	12.3671	8.98291			41.98	3
148709917	expressed sequence AA408556, isoform CRA_a [Mus musculus]	1248	137.687	9.11475			41.81	2
148676387	surfeit gene 6, isoform CRA_b [Mus musculus]	222	25.0491	9.93506			41.63	1
12848436	unnamed protein product, partial [Mus musculus]	193	22.4701	9.72998			41.57	1
37046785	Taf8 protein [Mus musculus]	221	24.3464	8.6167			41.47	1
13384980	39S ribosomal protein L11, mitochondrial [Mus musculus]	192	20.6673	9.72998			41.41	1
12847531	unnamed protein product [Mus musculus]	204	23.4398	6.3667			41.27	2	52.81	3	45.7133	3
22203747	collagen alpha-2(VI) chain precursor [Mus musculus]	1034	110.266	6.41748	25.15	2	41.12	4	132.674	7	106.75	9
197242	Ig kappa-chain precursor VJ4-region, partial [Mus musculus]	107	11.6175	7.12256	117.043	9	41.09	1	182.79	6	86.9567	3
12963729	INO80 complex subunit B [Mus musculus]	345	37.3995	9.31982			41.09	1
148679450	nuclear import 7 homolog (S. cerevisiae), isoform CRA_b [Mus musculus]	131	14.5205	8.98291			40.83	1
148699643	ATP synthase, H+ transporting, mitochondrial F1 complex, delta subunit, isoform CRA_a [Mus musculus]	137	14.3364	5.03369			40.82	1	48.07	1
1039755482	PREDICTED: cytochrome b5 isoform X1 [Mus musculus]	98	11.1355	5.30029			40.75	2
27818413	immunoglobulin heavy chain variable region, partial [Mus musculus]	101	11.1804	8.73389	172	13	40.67	2	167.486	14	58.9373	5
410562705	Chain A, Fab Fragment Of Antiporphyrin Antibody 14h7	217	22.8813	8.14795			40.67	2	40.24	4
195997	immunoglobulin heavy chain VDJ region, partial [Mus musculus]	120	13.1363	8.41162			40.67	4
117647236	KH domain-containing, RNA-binding, signal transduction-associated protein 3 [Mus musculus]	346	38.7836	8.104			40.6533	3			52.8133	3
74139622	unnamed protein product [Mus musculus]	412	45.7176	6.354			40.5	2	102.387	7	103.56	6
62901101	RecName: Full=Ras-related protein Rab-31	194	21.3178	7.40088			40.43	1	24.84	1
148669276	mCG128875, isoform CRA_b [Mus musculus]	947	108.315	8.99756	29.18	1	40.09	1	39.81	1	39.69	1
6753484	collagen alpha-1(VI) chain precursor [Mus musculus]	1025	108.422	5.36377	52.1	4	39.9	2	146.161	11	107.36	8
148708738	RIKEN cDNA 1810003N24, isoform CRA_a [Mus musculus]	208	23.4801	9.1001			39.75	1
27461207	anti-GBM immunoglobulin heavy chain variable region, partial [Mus musculus]	118	13.0263	6.52197	104.615	13	39.747	2	115.148	10
74218015	unnamed protein product, partial [Mus musculus]	893	99.593	7.21045			39.56	5	194.443	12	345.33	16
18535663	nidogen 2 protein [Mus musculus]	1403	153.845	5.41455	52.91	3	39.44	3			64.72	3
14250287	DEAD (Asp-Glu-Ala-Asp) box polypeptide 1 [Mus musculus]	740	82.5609	7.31299			39.41	3	34.96	1
27552760	mitochondrial import receptor subunit TOM70 [Mus musculus]	611	67.5469	7.53271	42.5767	3	39.37	3	90.5267	8	106.693	7
924181719	MICOS complex subunit Mic27 isoform 2 [Mus musculus]	260	28.6659	9.23193			39.33	2	78.53	5	30.16	1
74141251	unnamed protein product, partial [Mus musculus]	63	7.33174	9.27588			39.28	1
148693174	ubiquitin-like 5, isoform CRA_c [Mus musculus]	71	8.31032	8.1333			39.13	1
116284042	Bcas2 protein [Mus musculus]	160	19.0175	7.10791			38.89	1
1002351559	Chain L, Structure Of The Murine Antibody Fab 8e3 Bound To The Vaccinia Virus A27 Peptide 101-110	217	23.4345	6.37939	55.89	4	38.84	4	105.31	7	41.27	2
15426055	coatomer subunit beta [Mus musculus]	953	106.998	5.99854			38.73	1	78.6633	6	25.52	3
6678986	unconventional myosin-Ic isoform b [Mus musculus]	1028	118.082	9.34912	321.386	20	38.66	6	155.707	15	510.665	27
6755698	surfeit locus protein 4 [Mus musculus]	269	30.3608	7.78174			38.57	2	242.066	11	31.98	2
148699601	methyl-CpG binding domain protein 3, isoform CRA_a [Mus musculus]	209	23.3861	10.1108			38.36	1
45504359	V-type proton ATPase subunit E 1 [Mus musculus]	226	26.1408	8.42627			38.21	1
74216798	unnamed protein product, partial [Mus musculus]	519	58.7493	7.97217	47.37	2	38.04	2	66.3733	2	91.3333	3
27543797	VH186.2-D-J-IgG1, partial [Mus musculus]	134	14.5922	9.18799			37.9488	3
1039732373	PREDICTED: protein-L-isoaspartate(D-aspartate) O-methyltransferase isoform X9 [Mus musculus]	164	17.6692	6.53662			37.79	1
11138533	snRNP core protein SMX5b [Mus musculus]	78	8.73752	6.50732			37.71	3
569006161	PREDICTED: TATA-binding protein-associated factor 172 isoform X1 [Mus musculus]	1646	184.501	6.59521			37.66	1	165.58	8	171.489	8
568950018	PREDICTED: stromal interaction molecule 1 isoform X2 [Mus musculus]	716	81.0079	6.58057			37.43	2	154.13	12	601.652	38
755508470	PREDICTED: probable U3 small nucleolar RNA-associated protein 11 isoform X2 [Mus musculus]	166	20.0488	10.0522			37.37	1
28192672	lamin B receptor, partial [Mus musculus]	308	35.0517	9.81787			37.32	1	132.02	4	75.6267	4
84781771	trypsin 10 precursor [Mus musculus]	246	26.2039	5.8335	38.41	1	37.16	2	27.53	2	26.86	1
11127935	epithelial protein lost in neoplasm-b [Mus musculus]	753	84.0352	6.59521	143.541	7	37.13	2	130.593	7	139.332	11
148691848	reticulon 4, isoform CRA_b [Mus musculus]	356	38.3661	4.77979			37.1	2	35.27	2	36.17	2
33859722	thioredoxin-related transmembrane protein 1 precursor [Mus musculus]	278	31.3756	5.2876			37.09	2	35.6067	5	42.39	2
6754094	general transcription factor IIH subunit 4 [Mus musculus]	463	52.1913	9.0415			36.95	2
148747128	dolichyl-diphosphooligosaccharide--protein glycosyltransferase subunit STT3A [Mus musculus]	705	80.5449	8.104	22.28	2	36.88	2	216.62	11	128.263	8
12847761	unnamed protein product, partial [Mus musculus]	337	37.3795	6.23975			36.8694	2
12060418	ARG1 [Mus musculus]	415	46.8178	6.46826			36.73	1
148705469	C-terminal binding protein 1, isoform CRA_c, partial [Mus musculus]	428	46.3508	6.65381			36.6121	2	27.63	2
3336900	immunoglobulin kappa light chain variable region, partial [Mus musculus]	130	14.0121	8.45557	107.54	4	36.43	2	77.4167	3	49.68	2
4506715	40S ribosomal protein S28 [Homo sapiens]	69	7.8362	10.6968			36.39	1
111305406	Splicing factor 4 [Mus musculus]	643	72.6195	7.63525			36.37	1
12842797	unnamed protein product [Mus musculus]	260	29.1605	9.56885			36.21	2	77.38	5
7670421	unnamed protein product [Mus musculus]	279	31.804	6.55127			36.14	2			35.79	2
148688594	mCG66821, partial [Mus musculus]	212	24.5046	9.20264			36.13	1
21619389	Gem (nuclear organelle) associated protein 4 [Mus musculus]	1058	120.132	5.17334			36.02	2			101.483	7
1039773933	PREDICTED: chromodomain-helicase-DNA-binding protein 4 isoform X12 [Mus musculus]	1902	216.234	5.92236			35.99	2	83.51	5	75.0967	4
197166	immunoglobulin kappa chain V-region (V-J), partial [Mus musculus]	99	10.7891	7.95752			35.9162	2			60.844	7
26335097	unnamed protein product [Mus musculus]	270	30.6179	8.73389			35.87	2
148698321	mCG10912, isoform CRA_a, partial [Mus musculus]	659	71.8636	9.18799			35.7576	4	36.68	2
13195658	zinc finger protein-like 1 [Mus musculus]	310	34.1332	8.19189			35.72	1	40.0467	3	33.34	1
297652	immunoglobulin variable region, partial [Mus musculus domesticus]	112	12.2539	6.50732	79.34	4	35.49	1	150.712	7	90.72	3
148688327	mitochondrial ribosomal protein S18C, isoform CRA_b [Mus musculus]	89	10.4685	9.62744			35.48	2
19354321	Nucleolar complex associated 4 homolog (S. cerevisiae) [Mus musculus]	516	58.6194	6.72705			35.4	3
148688161	mCG1030300 [Mus musculus]	117	13.2193	11.0923			35.25	1
26368672	unnamed protein product [Mus musculus]	86	10.1608	6.66846			35.08	3
19526956	ER membrane protein complex subunit 7 precursor [Mus musculus]	241	26.2934	9.23193			34.96	1	32	2
148691311	mitochondrial ribosomal protein S18B, isoform CRA_e [Mus musculus]	119	13.5679	9.40771			34.77	1
74140665	unnamed protein product, partial [Mus musculus]	181	20.6404	8.89502			34.63	1
285403538	dehydrogenase/reductase SDR family member 7B isoform 1 [Mus musculus]	314	33.961	9.49561			34.62	1	56.17	2	70.4	5
309523	DNA topoisomerase I [Mus musculus]	766	90.935	9.29053			34.36	2
11596855	transferrin receptor protein 1 [Mus musculus]	763	85.6773	6.56592			34.35	1	108.34	5	76.8357	7
1872437	anti-DNA immunoglobulin heavy chain IgG, partial [Mus musculus]	113	12.5691	8.71924	133.687	9	34.25	2	99.1738	8	59.5551	5
568960799	PREDICTED: unconventional myosin-VI isoform X7 [Mus musculus]	1253	144.682	8.51416	118.77	11	34	2	229.97	14	567.963	28
148679813	nucleoporin 133 [Mus musculus]	1155	128.495	5.19873			33.94	1	69.42	2	147.753	8
148675598	mCG10748, isoform CRA_b [Mus musculus]	118	13.4171	9.21729			33.78	2	26.46	1	29.42	1
1236765	Ott protein, partial [Mus musculus]	292	34.5776	11.5317			33.76	1
755544665	PREDICTED: sideroflexin-1 isoform X2 [Mus musculus]	265	29.19	9.0708			33.62	1	89.77	4	68.75	3
15928413	Peter pan homolog (Drosophila) [Mus musculus]	470	52.6926	10.3159			33.52	2
13384938	endoplasmic reticulum-Golgi intermediate compartment protein 3 [Mus musculus]	383	43.1806	6.46826			33.49	1	38.83	1	26.46	1
21699058	lysophospholipid acyltransferase 5 [Mus musculus]	487	56.1098	8.55811			33.47	1	46.5	1	63.6633	3
121583906	mediator of RNA polymerase II transcription subunit 1 isoform 2 [Mus musculus]	556	61.5264	7.79639			33.43	1
397516150	PREDICTED: DNA-directed RNA polymerase II subunit RPB4 isoform X1 [Pan paniscus]	110	12.7692	4.62744			33.39	2
568933196	PREDICTED: origin recognition complex subunit 5 isoform X1 [Mus musculus]	342	39.7779	8.55811			33.37	1
26341404	unnamed protein product, partial [Mus musculus]	530	60.7592	8.20654			33.28	2
357380721	Chain A, Mouse Lin28a In Complex With Let-7f-1 Microrna Pre-Element	146	15.8869	8.80713			33.08	1
148707912	mCG8996, isoform CRA_a [Mus musculus]	302	32.8661	7.6792			33	2	31.23	1	22.1	1
74213761	unnamed protein product, partial [Mus musculus]	283	31.7504	8.00146			32.82	1
148670887	mCG5525, isoform CRA_b [Mus musculus]	89	10.6164	9.24658			32.79	1
254675279	tight junction protein ZO-1 isoform 2 [Mus musculus]	1685	188.736	6.66846	74.88	5	32.67	1	159.905	9	226.892	13
460317	chaperonin [Mus musculus]	539	58.0848	8.17725			32.59	1	30.4	1
1575723	UDP-GalNAc:polypeptide N-acetylgalactosaminyltransferase-T3 [Mus musculus]	633	72.8993	8.25049			32.57	1
148680575	acyl-Coenzyme A dehydrogenase, very long chain, isoform CRA_b [Mus musculus]	418	45.8305	9.0415			32.54	2			41.35	1
148698144	replication protein A2, isoform CRA_b [Mus musculus]	152	16.6083	6.78564			32.31	2
13603823	ubiquitin specific protease [Mus musculus]	835	95.4262	7.78174			32.22	1
6679535	prostacyclin synthase precursor [Mus musculus]	501	57.0106	6.72705			32.12	4	59.2957	9	46.35	9
13385492	NADH dehydrogenase [ubiquinone] 1 alpha subcomplex subunit 6 [Mus musculus]	131	15.273	10.1108			32.12	2
12833981	unnamed protein product [Mus musculus]	216	24.8429	9.24658			31.96	1
34784388	Ephx1 protein [Mus musculus]	441	50.9281	7.91357			31.87	1	22.78	1	28.5	2
26353804	unnamed protein product [Mus musculus]	798	88.1883	5.93506			31.81	2	91.96	6	110.875	9
148669821	tudor domain containing 1 [Mus musculus]	1172	129.6	5.80811			31.75	2	108.32	4	222.29	14
15277467	Golga2 protein [Mus musculus]	617	70.6585	4.75439			31.75	1
148679694	COX4 neighbor, isoform CRA_b, partial [Mus musculus]	201	22.7141	6.0874			31.69	1	30.41	1	38.74	1
2388722	carnitine palmitoyltransferase I, partial [Mus musculus]	764	87.1362	8.70459	24.28	1	31.61	1	192.029	15	124.411	9
28076897	CDP-diacylglycerol--inositol 3-phosphatidyltransferase [Mus musculus]	213	23.5832	8.26514			31.5	1	44.69	1
110412	Ig kappa chain V region (3A3) - mouse (fragment)	100	10.9683	8.27979	53.6898	2	31.5	1			36.41	1
16307541	Atp1a1 protein, partial [Mus musculus]	982	108.338	5.2749	25.14	1	31.38	2	564.637	32	394.166	19
8923942	H/ACA ribonucleoprotein complex subunit 3 [Homo sapiens]	64	7.70097	9.99365			31.38	1
53035	cyclophilin CyP-S1 [Mus musculus]	208	22.699	9.48096			31.28	3
1039753965	PREDICTED: G patch domain-containing protein 11 isoform X2 [Mus musculus]	236	27.5627	5.66846			31.27	2
27370686	Sfrs12ip1 protein, partial [Mus musculus]	120	14.1134	9.5542			31.27	1
148676347	quiescin Q6-like 1, isoform CRA_b, partial [Mus musculus]	624	69.972	8.35303			31.21	1	47.0067	3	42	2
2500634	RecName: Full=DNA-directed RNA polymerase II subunit RPB11; Short=RNA polymerase II subunit B11; AltName: Full=DNA-directed RNA polymerase II subunit J; AltName: Full=RNA polymerase II 13.3 kDa subunit; AltName: Full=RPB14	117	13.243	5.85889			31.19	1
12844560	unnamed protein product [Mus musculus]	116	13.3372	7.43018			31.18	2
165972321	LEM domain-containing protein 2 [Mus musculus]	511	57.4706	9.01221			31.14	1	58.11	3	91.29	4
59808045	Nkapl protein, partial [Mus musculus]	190	21.3389	9.92041			30.7	1
54130	sodium/potassium ATPase beta subunit, partial [Mus musculus]	272	31.4621	8.08936			30.67	1	42.8233	3	54.03	2
16716343	cytochrome c oxidase subunit 6C [Mus musculus]	76	8.46351	10.1401			30.54	2
12833806	unnamed protein product [Mus musculus]	140	15.8226	4.88135			30.41	1
568959213	PREDICTED: septin-7 isoform X2 [Mus musculus]	384	44.8281	8.22119			30.37	1			44.399	3
262331509	high mobility group protein HMG-I/HMG-Y isoform c [Mus musculus]	106	11.4781	10.4331			30.06	1
20379941	Scfd1 protein [Mus musculus]	575	64.9791	5.43994			29.75	2	75.84	5	67.6867	3
148687542	vitamin K epoxide reductase complex, subunit 1-like 1, isoform CRA_a, partial [Mus musculus]	112	12.6229	9.12939			29.69	1
12849755	unnamed protein product, partial [Mus musculus]	179	19.7565	9.1001			29.6	1
148692840	guanine nucleotide binding protein-like 3 (nucleolar), isoform CRA_c [Mus musculus]	444	50.466	9.68604			29.47	2
148708538	RIKEN cDNA 1110020P15, isoform CRA_a [Mus musculus]	58	6.55528	5.70654			29.47	1
1039775547	PREDICTED: WW domain-binding protein 11 isoform X2 [Mus musculus]	339	38.7537	8.89502			29.46	5
148685773	budding uninhibited by benzimidazoles 3 homolog (S. cerevisiae), isoform CRA_b [Mus musculus]	195	22.0808	7.72314			29.34	4
755561255	PREDICTED: AFG3-like protein 2 isoform X1 [Mus musculus]	724	80.8032	7.45947			29.09	1	134.363	9	80.16	5
21539585	cytochrome b-c1 complex subunit 8 [Mus musculus]	82	9.76211	10.2573			29.02	2	37.94	2	36.68	2
148707280	brain protein 44, isoform CRA_a [Mus musculus]	51	5.90025	11.0483			28.9	1
148688445	mCG115063, isoform CRA_b, partial [Mus musculus]	102	11.9075	10.4771	23.16	1	28.9	2
148679439	cirrhosis, autosomal recessive 1A (human) [Mus musculus]	645	72.1364	8.89502			28.89	3
554058	IgG, partial [Mus musculus domesticus]	124	13.8377	9.0708	68.2	4	28.78	1	52.92	4
12849385	unnamed protein product [Mus musculus]	339	38.5848	7.6499	39.98	2	28.67	2	54.7167	3	38.73	1
1039751633	PREDICTED: mitochondrial import inner membrane translocase subunit TIM16 isoform X2 [Mus musculus]	115	12.6456	9.56885			28.59	1
110445	Ig kappa chain V region (Py54) - mouse	111	12.2389	5.32568			28.58	2
148686381	mCG142361, partial [Mus musculus]	118	12.9933	8.29443	140.936	7	28.55	3	170.573	11	77.38	5
12846632	unnamed protein product, partial [Mus musculus]	458	49.8545	5.77002			28.52	2	44.76	2	72.53	2
148681777	coatomer protein complex, subunit gamma 2, partial [Mus musculus]	859	96.1387	5.79541			28.42	1	122.437	6
148694498	mCG49244, partial [Mus musculus]	188	21.7471	5.96045			28.4	1
26353142	unnamed protein product, partial [Mus musculus]	192	21.1779	7.15186			28.3222	2	24.63	1
293692	lysosomal membrane glycoprotein A, partial [Mus musculus domesticus]	382	41.4799	8.07471			28.24	1	30.95	1	21.47	1
148708988	mCG20427 [Mus musculus]	2767	320.241	6.81494	159.404	12	28.24	1
110665722	transcription initiation factor TFIID subunit 5 [Mus musculus]	801	86.8984	5.64307			28.09	3
28972445	mKIAA0887 protein, partial [Mus musculus]	429	50.6096	5.80811			27.86	2	222.525	8	249.459	12
13385046	zinc finger matrin-type protein 2 [Mus musculus]	199	23.597	9.01221			27.75	1
12844666	unnamed protein product, partial [Mus musculus]	764	86.3863	4.70361			27.73	2	32.06	2
224008	Ig J chain	139	15.7694	4.65283			27.68	1	30.85	1
23271821	Rfc5 protein, partial [Mus musculus]	333	36.9682	6.99072			27.63	2			24.54	1
1039751261	PREDICTED: 39S ribosomal protein L39, mitochondrial isoform X3 [Mus musculus]	250	28.7839	8.86572			27.59	1
116284357	Srrm2 protein, partial [Mus musculus]	191	21.9533	9.08545			27.57	1
528897954	immunoglobulin gamma heavy chain variable region, partial [Mus musculus]	124	13.9686	6.60986			27.43	2	66.2183	3	46.56	2
568944257	PREDICTED: vesicle transport protein GOT1B isoform X2 [Mus musculus]	128	14.2939	11.3267			27.39	1	87.3344	3	36.7	2
568972730	PREDICTED: transcription elongation factor SPT4-A isoform X1 [Mus musculus]	99	11.2472	11.0483			27.34	1
197790	immunoglobulin light chain, partial [Mus musculus]	112	12.1771	5.85889	40.98	4	27.29	3	218.197	13	39.42	2
568980606	PREDICTED: zinc finger CCCH domain-containing protein 14 isoform X6 [Mus musculus]	580	65.0883	7.29834			27.11	2			25.95	2
38181593	Gtf3c4 protein [Mus musculus]	269	29.6976	5.70654			27.09	2
13384844	28S ribosomal protein S16, mitochondrial precursor [Mus musculus]	135	15.1819	9.67139			27.08	2
26332877	unnamed protein product, partial [Mus musculus]	254	27.8482	9.0708			26.97	1
50927281	Ccdc49 protein [Mus musculus]	325	37.6598	10.2134			26.91	2
21746159	peptidyl-prolyl cis-trans isomerase-like 3 isoform 1 [Mus musculus]	161	18.1159	6.78564			26.76	1
568908597	PREDICTED: retinoblastoma-binding protein 5 isoform X3 [Mus musculus]	391	43.6126	4.99561			26.69	1
86262157	protein MB21D2 [Mus musculus]	491	55.6213	7.50342			26.66	1	243.106	11
148679011	growth arrest and DNA-damage-inducible, gamma interacting protein 1 [Mus musculus]	222	25.8344	10.272			26.53	1
568918794	PREDICTED: monoacylglycerol lipase ABHD12 isoform X1 [Mus musculus]	344	39.9796	8.89502			26.36	3	123.01	6	63.86	6
21312524	NADH-cytochrome b5 reductase 1 [Mus musculus]	305	34.1131	8.86572			26.29	1	87.88	5	74.29	6
568992122	PREDICTED: SUN domain-containing protein 2 isoform X1 [Mus musculus]	681	76.2248	6.60986			26.22	1	71.3167	3	65.7733	5
45219834	Mme protein, partial [Mus musculus]	749	85.5167	5.80811			26.03	1	78.06	2	71.3533	3
148710032	nucleolar and coiled-body phosphoprotein 1, isoform CRA_b [Mus musculus]	399	41.324	9.18799			25.72	1
19527166	inactive serine/threonine-protein kinase VRK3 [Mus musculus]	453	50.7977	8.57275			25.69	1			69.83	5
148674067	transmembrane 9 superfamily protein member 4, isoform CRA_a, partial [Mus musculus]	257	29.9124	8.6167			25.62	1	37.78	1	23.02	1
12849467	unnamed protein product [Mus musculus]	166	18.8791	8.07471			25.58	2
12846004	unnamed protein product [Mus musculus]	185	21.0728	8.11865			25.57	1	52.47	1	27.1	1
148704791	mCG126024, partial [Mus musculus]	1001	114.046	6.55127			25.44	2	20.06	1
494369	Chain H, High Resolution Structures Of Antibody Fab Fragment Complexed With Cell-Surface Oligosaccharide Of Pathogenic Salmonella	219	23.5345	8.70459			25.37	4	34.0733	3	42.45	2
12860424	unnamed protein product [Mus musculus]	220	24.618	8.48486			25.31	1
12846764	unnamed protein product, partial [Mus musculus]	411	47.6547	5.57959			25.26	2
2507661	importin alpha S2 [Mus musculus]	533	59.5653	4.98291			25.17	1			15.81	1
28279468	Similar to leucine zipper-EF-hand containing transmembrane protein 1, partial [Mus musculus]	722	81.1661	7.59131			24.9767	3	53.6267	3
148675067	protein regulator of cytokinesis 1, isoform CRA_c [Mus musculus]	496	59.0095	6.29053			24.9	1			38.77	5
12852042	unnamed protein product, partial [Mus musculus]	160	17.7138	8.82178			24.9	2
1039753991	PREDICTED: atlastin-2 isoform X5 [Mus musculus]	530	60.7158	7.12256			24.88	1	24.63	2
52355816	Copa protein, partial [Mus musculus]	1131	127.155	7.1958			24.8	1	85.47	6	110.719	8
257196247	sphingomyelin phosphodiesterase 4 isoform 2 [Mus musculus]	793	89.8193	8.1333			24.76	2	60.18	4	70.5733	3
1039757740	PREDICTED: splicing factor 1 isoform X7 [Mus musculus]	522	56.2237	8.88037			24.69	1
148702809	solute carrier family 25 (mitochondrial carrier, dicarboxylate transporter), member 10, isoform CRA_a [Mus musculus]	139	15.4058	9.40771			24.68	1
125656163	THO complex subunit 2 [Mus musculus]	1594	182.658	8.44092			24.52	2			79.5457	8
62912092	anti-Erns immunoglobulin light chain variable region, partial [Mus musculus]	117	12.7635	9.12939	67.13	2	24.44	1	69.71	2	58.88	3
21450209	U3 small nucleolar RNA-associated protein 6 homolog [Mus musculus]	597	70.3841	7.7085			24.42	3
74193172	unnamed protein product [Mus musculus]	241	26.1047	8.74854			24.4	2
7769319	anti-myosin immunoglobulin light chain variable region, partial [Mus musculus]	107	11.6402	5.24951	39.7344	2	24.23	1	103.82	5	25	1
148707168	NADH dehydrogenase (ubiquinone) Fe-S protein 2, isoform CRA_a [Mus musculus]	436	49.8371	6.3667			24.2	2	143.765	8	60.15	5
7706425	LSM8 homolog, U6 small nuclear RNA associated [Homo sapiens]	96	10.3963	4.4751			24.19	2
148695320	nucleoporin 35 [Mus musculus]	302	32.1742	9.15869			24.18	1
157816921	U1 small nuclear ribonucleoprotein 70 kDa [Rattus norvegicus]	166	19.7779	8.03076			24.16	1			21.34	1
507530454	PREDICTED: serine/threonine-protein phosphatase 2A 56 kDa regulatory subunit epsilon isoform isoform X3 [Jaculus jaculus]	433	50.7978	8.45557			24.15	1
188528894	transmembrane 9 superfamily member 2 precursor [Mus musculus]	662	75.2802	7.43018			23.99	1	156.33	9	55.2467	4
7513796	protein-tyrosine kinase - mouse (fragment)	70	7.88917	7.18115			23.9	1	60.8058	3
74210860	unnamed protein product [Mus musculus]	243	27.9814	8.66064			23.9	2
568923635	PREDICTED: RNA 3'-terminal phosphate cyclase isoform X2 [Mus musculus]	260	28.1156	8.04541			23.71	1	39.94	1	41.53	1
568909499	PREDICTED: ATP-dependent RNA helicase DDX18 isoform X1 [Mus musculus]	588	66.183	9.29053			23.67	2
21313424	dr1-associated corepressor isoform 2 [Mus musculus]	205	22.264	5.26221			23.66	2
602615758	IgG1 heavy chain VDJ region, partial [Mus musculus]	104	11.6108	9.24658	82.47	7	23.61	1	137.5	6	124.13	3
148666612	mitochondrial ribosomal protein L19 [Mus musculus]	252	28.6767	8.90967			23.5	1
50527	cytochrome c oxidase subunit Va preprotein [Mus musculus]	145	16.0202	6.53662			23.46	1
26344676	unnamed protein product [Mus musculus]	321	34.9574	7.09326			23.38	2
74183995	unnamed protein product, partial [Mus musculus]	286	32.5171	4.53857			23.32	1			47.08	1
148702077	cleavage and polyadenylation specificity factor 3, isoform CRA_a, partial [Mus musculus]	261	29.9313	6.56592			23.22	1
13384854	28S ribosomal protein S17, mitochondrial precursor [Mus musculus]	120	13.3734	9.89111			23.1433	3
568933829	PREDICTED: cell growth-regulating nucleolar protein isoform X2 [Mus musculus]	271	30.3479	9.67139			23.14	1
17512439	Gatad2a protein [Mus musculus]	195	21.1141	10.8579			23.05	1
46195430	NADH dehydrogenase [ubiquinone] iron-sulfur protein 8, mitochondrial [Mus musculus]	212	24.0228	6.21436			23.03	2			20.59	1
148703066	NADH dehydrogenase (ubiquinone) 1 beta subcomplex, 5, isoform CRA_d [Mus musculus]	80	9.40891	5.08447			23.02	1	32.52	1
13278337	Rbm5 protein, partial [Mus musculus]	520	57.8743	5.69385			23.02	1
568906865	PREDICTED: UDP-glucuronic acid decarboxylase 1 isoform X2 [Mus musculus]	252	28.2435	9.01221			23	1
882939050	spermatogenesis-associated protein 5 isoform 3 [Mus musculus]	842	91.2307	8.22119			22.91	1	84.06	5	141.41	9
13278349	Cwc22 protein [Mus musculus]	629	72.5247	5.92236			22.81	1
124244096	U4/U6.U5 tri-snRNP-associated protein 1 [Mus musculus]	806	90.8304	5.8208			22.76	2
109732105	Solute carrier family 27 (fatty acid transporter), member 6 [Mus musculus]	619	70.1609	7.72314			22.71	1	28.75	3	62.03	2
133777337	LOC207685 protein, partial [Mus musculus]	233	24.8592	6.3667	74.19	5	22.49	1	207.42	8	77.65	4
515129	Chain L, Refined Three-Dimensional Structure Of The Fab Fragment Of A Murine Igg1, Lambda Antibody	210	22.5631	6.07471			22.49	2	190.893	8	77.9567	4
30519943	sorting and assembly machinery component 50 homolog [Mus musculus]	469	51.8313	6.80029	26.0633	4	22.49	3	163.75	8	49.06	2
148708984	signal sequence receptor, alpha, partial [Mus musculus]	260	29.2464	4.34814			22.44	1	60.67	1
6754816	septin-2 isoform a [Mus musculus]	361	41.4993	6.55127			22.27	3	28.71	1	39.84	1
12214253	B22 subunit of NADH-ubiquinone oxidoreductase, partial [Mus musculus]	41	4.71941	5.90967			22.26	1
755524057	PREDICTED: 7-dehydrocholesterol reductase isoform X3 [Mus musculus]	373	43.1258	8.20654			22.23	1	78.7	3	59.1867	3
114150032	RecName: Full=Phosphatidate cytidylyltransferase, mitochondrial; AltName: Full=CDP-diacylglycerol synthase; Short=CDP-DAG synthase; AltName: Full=Mitochondrial translocator assembly and maintenance protein 41 homolog; Short=TAM41; Flags: Precursor	337	37.8036	8.98291			22.22	1	28.8167	5
12848650	unnamed protein product [Mus musculus]	350	40.2596	8.77783			22.21	1			29.68	2
149363634	peptidyl-tRNA hydrolase 2, mitochondrial isoform b [Mus musculus]	181	19.514	7.41553			22.11	2	30.63	2
568991932	PREDICTED: RISC-loading complex subunit TARBP2 isoform X2 [Mus musculus]	325	34.7181	5.41455			22.09	1
12860400	unnamed protein product [Mus musculus]	243	27.3463	8.93896			21.97	2
297592	immunoglobulin variable region, partial [Mus musculus domesticus]	122	13.1392	8.47021			21.96	1
12849902	unnamed protein product [Mus musculus]	306	33.2736	7.98682			21.56	2	63.98	4	36.1433	4
148683789	apoptosis antagonizing transcription factor, isoform CRA_a [Mus musculus]	135	15.6712	9.30518			21.49	1
170172520	lipoamide acyltransferase component of branched-chain alpha-keto acid dehydrogenase complex, mitochondrial [Mus musculus]	482	53.2129	8.60205			21.35	1			739.294	43
13938110	Topbp1 protein, partial [Mus musculus]	1296	143.574	6.39209			21.33	3
118599442	Gpatch8 protein, partial [Mus musculus]	403	43.0672	7.09326			21.31	1
29789080	coatomer subunit beta' [Mus musculus]	905	102.384	5.30029			21.25	1	45.85	2	47.31	6
568985553	PREDICTED: monoacylglycerol lipase ABHD6 isoform X2 [Mus musculus]	289	32.7668	8.33838			21.25	1			28.5	1
294832028	calcium-binding mitochondrial carrier protein Aralar2 isoform 2 [Mus musculus]	675	74.2917	8.60205	36.48	4	21.24	1	186.133	11	133.37	8
568918906	PREDICTED: calcium-binding mitochondrial carrier protein Aralar1 isoform X2 [Mus musculus]	502	54.2896	9.11475			21.24	1	117.68	6	92.02	6
34536823	cytochrome c oxidase subunit 6B2 isoform 1 [Mus musculus]	88	10.5141	9.74463			21.1	1
12847580	unnamed protein product [Mus musculus]	335	38.3123	8.63135			21.1	1
21595138	Pygb protein, partial [Mus musculus]	585	67.0056	7.04932			21.06	1	36.11	1
12844743	unnamed protein product [Mus musculus]	318	35.1489	5.57959			20.97	1			78.26	6
12861131	unnamed protein product, partial [Mus musculus]	118	12.854	6.78564			20.86	1			30.41	1
20150956	Chain B, Structural Basis For E2-Mediated Sumo Conjugation Revealed By A Complex Between Ubiquitin Conjugating Enzyme Ubc9 And Rangap1	171	18.5829	8.79248			20.75	1
312596932	choline transporter-like protein 2 isoform 1 [Mus musculus]	704	79.8707	8.66064			20.66	1	71.76	5	31.76	3
26342118	unnamed protein product, partial [Mus musculus]	801	90.7441	9.62744			20.51	1
12854143	unnamed protein product [Mus musculus]	286	32.3632	8.45557			20.48	1	54.82	4	62.98	2
148678017	mCG3457, isoform CRA_a [Mus musculus]	54	6.39825	8.20654			20.47	1
26340082	unnamed protein product [Mus musculus]	232	25.3306	9.01221			20.39	1	70.5	2
13385090	cytochrome c oxidase subunit 6B1 [Mus musculus]	86	10.0649	8.71924			20.39	1
5453930	DNA-directed RNA polymerase II subunit RPB9 [Homo sapiens]	125	14.5136	5.13525			20.3	1
24047256	Lancl1 protein, partial [Mus musculus]	148	17.1116	7.43018			20.14	1
74146975	unnamed protein product, partial [Mus musculus]	314	36.2157	8.98291			20.14	1
770478876	thioredoxin-like protein 4A isoform 4 [Homo sapiens]	71	8.45716	8.68994			20.06	1
148696763	mCG1048875, isoform CRA_c [Mus musculus]	452	49.507	7.56201			18.04	2	140.643	10	71.0771	10
74192186	unnamed protein product, partial [Mus musculus]	819	94.8533	5.37646			17.61	1
148693439	mCG7475 [Mus musculus]	624	68.4515	8.95361			15.69	1
929692	unnamed protein product, partial [Mus musculus]	104	11.6444	8.70459	202.902	6	0	3	353.97	8	170.495	4
295790065	immunoglobulin epsilon heavy chain variable region, partial [Mus musculus]	97	10.783	5.96045			0	2	208.834	9
148686575	mCG1050588, partial [Mus musculus]	114	12.5083	9.0708			0	1	65.48	2	60.66	2
27370240	leucyl-cystinyl aminopeptidase [Mus musculus]	1025	117.229	5.96045			0	1	46.35	1	123.329	9
171674530	monoclonal autoantibody light chain variable region, partial [Mus musculus]	99	10.7903	7.95752			0	2	17.36	2
157420964	immunoglobulin kappa light chain, partial [Mus musculus]	98	10.4588	7.95752			0	2	0	7	20.93	3
167466241	NACHT, LRR and PYD domains-containing protein 4C [Mus musculus]	982	112.6	6.91748	21.76	3	0	1			26.71	1
3095046	IgG heavy chain, partial [Mus musculus]	122	13.4916	6.03662	68.1274	3	0	1			0	1
257070774	anti-chloramphenicol immunoglobulin gamma heavy chain variable region, partial [Mus musculus]	129	14.1219	8.95361			0	1
198683	unnamed protein product [Mus musculus]	332	35.858	8.00146			0	1
26352612	unnamed protein product [Mus musculus]	508	59.0311	8.45557			0	1
74152181	unnamed protein product, partial [Mus musculus]	208	23.9248	6.15088			0	1
74177474	unnamed protein product, partial [Mus musculus]	115	12.2654	6.82959			0	1
27127160	immunoglobulin heavy chain, partial [Mus musculus]	469	51.8228	8.03076	5447.02	252			5922.23	278	3659.11	164
13278043	Ighg protein [Mus musculus]	468	51.6287	6.771	5015.27	221			5596.86	254	3443.28	148
31982699	meiotic recombination protein REC8 homolog [Mus musculus]	591	67.3824	5.2749					5165.62	237	101.92	5
924443182	Chain L, Crystal Structure Of Quinine-dependent Fab 314.3	214	23.5543	5.92236					4348.26	183
605604329	Chain L, Alphavbeta3 Integrin In Complex With Monoclonal Antibody Fab Fragment	214	23.6693	5.92236					4345.01	183
50513790	Chain C, Ovine Recombinant Prp(114-234), Arq Variant In Complex With The Fab Of The Vrq14 Antibody	219	24.1159	6.771					4062.68	178
749197326	Chain C, Structure Of Staphylococcal Enterotoxin B Bound To Two Neutralizing Antibodies, 14g8 And 6d3	214	23.5523	6.0874					4061.29	178
582045019	Chain B, Crystal Structure Of The Arthritogenic Antibody M2139 (fab Fragment) In Complex With The Triple-helical J1 Peptide	218	23.9266	5.38916					4055.14	176
335892497	Chain L, Hepatitis E Virus E2s Domain (genotype I) In Complex With A Neutralizing Antibody	214	23.6124	6.31592	2552.51	123			4048.78	175
367460165	Chain L, Crystal Structure Of Leut In The Outward-Open Conformation In Complex With Fab	218	23.8754	5.021					4013.37	176
308387910	Chain L, Crystal Structure Of 101f Fab Bound To 15-Mer Peptide Epitope	218	24.0276	5.37646					4009.81	174	1614.74	78
390136352	Chain L, Structure Of Dengue Virus Diii In Complex With Fab 2h12	212	23.5184	7.79639	2548.13	126			4008.57	177
387371	Ig v-t1 precursor [Mus musculus]	234	26.1288	7.15186					3991.91	175
386267855	immunoglobulin kappa light chain, partial [Mus musculus]	219	23.9077	7.76709	2524.54	121			3974.59	173
1589925	immunoglobulin light chain, partial [Mus musculus]	219	24.0788	6.90283	2534.52	121			3969.9	173
970842206	Chain B, Molecular Basis For Antibody-mediated Neutralization Of New World Hemorrhagic Fever Mammarenaviruses	212	23.4233	6.55127					3963.31	178
2950241	agglutinating monoclonal antibody light chain, partial [Mus musculus]	214	23.7284	7.1665					3958.72	176
672886776	Chain C, Plasmodium Falciparum Reticulocyte-binding Protein Homologue 5 (pfrh5) Bound To Monoclonal Antibody Qa1	238	26.4009	6.66846					3948.81	174
230031	Chain L, Crystal Structures Of An Antibody To A Peptide And Its Complex With Peptide Antigen At 2.8 Angstroms	219	24.1098	5.94775					3943.95	175
7438713	monoclonal antibody 13-1 light chain - mouse	218	23.8587	6.99072					3939.86	174
906848832	Chain L, Structure Of Tau5 Antibody Fab Fragment	218	24.0628	6.90283					3934.62	174
28373651	Chain A, Antibody-Antigen Complex	220	24.2999	8.38232					3926.74	177
448262316	Chain B, Crystal Structure Of An Anti-hbv E-antigen Monoclonal Fab Fragment (e6), Unbound	219	24.2917	7.76709	2420.94	121			3920.41	177	1557.22	77
226887667	Chain B, Crystal Structure Of Dsbb-Fab Complex	239	26.3229	7.63525	2436.65	121			3912.3	177
609412382	Chain L, Crystal Structure Of S25-26 In Complex With Kdo(2.8)kdo(2.4)kdo Trisaccharide	219	24.3149	7.32764					3908.08	172
1890296	anti-von Willebrand factor antibody NMC-4 kappa chain, partial [Mus musculus]	200	21.9937	5.90967	2427.33	118			3903.83	171
34481870	immunoglobulin light chain, partial [Mus musculus]	202	21.9938	7.00537	2470.15	120			3901.37	173	1496.36	76
371927736	Chain L, Crystal Structure Of A4b7 Headpiece Complexed With Fab Act-1	217	23.8596	7.35693					3891.42	171
8569602	Chain L, Crystal Structure Of Fab Hgr-2 F6, A Competitive Antagonist Of The Glucagon Receptor	221	23.9164	7.23975					3891.31	151	1523.18	59
529482114	Chain L, Structure Of The Fab Fragment Of N62, A Protective Monoclonal Antibody To The Nonreducing End Of Francisella Tularensis O-antigen	210	22.9149	6.17627	2393.7	118			3873.79	171
2072137	Ig kappa-chain, partial [Mus musculus]	214	23.3591	5.57959					3873.69	172
71845228	anti-CD4 immunoglobulin light chain, partial [Mus musculus]	214	23.6963	4.88135					3854.98	170
85544090	Chain L, An Epidemiologically Significant Epitope Of A 1998 Influenza Virus Neuraminidase Forms A Highly Hydrated Interface In The Na-Antibody Complex	214	23.7414	7.69385	2413.53	119			3853.47	171
71041552	Chain L, The Crystal Structure Of An Nna7 Fab That Recognizes An N-Type Blood Group Antigen	217	23.8287	7.41553					3851.51	170
33417263	Unknown (protein for MGC:68301) [Mus musculus]	235	25.8445	7.1665	2416.03	119			3845.93	170
110350	Ig kappa chain - mouse	235	25.6744	7.69385	2411.23	118			3844.53	170
2072139	Ig kappa-chain, partial [Mus musculus]	228	25.3355	7.98682					3840.53	164	1468.04	73
815099094	mAb 106 light chain [Mus musculus]	238	26.3201	7.32764					3839.36	172	1480.34	74
50346338	anti-PRSV coat protein monoclonal antibody PRSV-L 3-8 immunoglobulin light chain variable region [Mus musculus]	238	26.0857	5.03369					3839.36	170
1039746551	PREDICTED: meiotic recombination protein REC8 homolog isoform X2 [Mus musculus]	386	43.804	4.98291					3736.84	155
568994729	PREDICTED: myosin-11 isoform X1 [Mus musculus]	1979	227.729	5.47803	4541.93	216			3729.06	168	6294.48	280
315364373	Chain K, Crystal Structure Of Pseudorabies Core Fragment Of Glycoprotein H In Complex With Fab D6.3	220	24.2397	6.53662					3497.9	142
30749965	Chain D, Structure Of The Escherichia Coli Clc Chloride Channel And Fab Complex	211	23.052	6.90283					3302.26	135
305677910	Chain A, Anti-Indolicidin Monoclonal Antibody V2d2 (Fab Fragment)	214	23.3802	6.52197	1927.76	91			3253.03	130
15826279	Chain L, Crossreactive Binding Of A Circularized Peptide To An Anti- Tgfalpha Antibody Fab-Fragment	214	23.5413	5.57959					3158.19	133
4520313	immunoglobulin light chain, partial [Mus musculus domesticus]	218	23.8467	6.66846	1735.21	86			3080.91	136
672885779	Chain L, Structure Of Murine Igg2b A2c7-fab In Complex With Vaccinia Antigen A33r At The Resolution Of 2.3 Angstroms	219	24.1939	7.41553					2818.78	114
4501889	actin, gamma-enteric smooth muscle isoform 1 precursor [Homo sapiens]	376	41.8498	5.47803					2808.5	131
258613892	structural maintenance of chromosomes protein 1A [Mus musculus]	1233	143.146	7.63525					2767.42	135	1460.49	84
427930624	Chain L, Fab Wn1 222-5 Unliganded	212	23.2454	7.78174					2764.16	111
288562955	Chain A, Antibodies Specifically Targeting A Locally Misfolded Region Of Tumor Associated Egfr	213	23.2261	5.05908	1698.03	67			2685.31	104
5821984	Chain L, Convergence Of Catalytic Antibody And Terpene Cyclase Mechanisms: Polyene Cyclization Directed By Carbocation-pi Interactions	215	23.4512	5.98584					2681.93	106
67944397	immunoglobulin kappa light chain [Mus musculus]	234	25.7664	5.90967					2552.77	114	1088.03	56
121049	RecName: Full=Ig gamma-2A chain C region secreted form; AltName: Full=B allele	335	36.5726	8.22119					2357.6	118
62201498	Ighg protein [Mus musculus]	476	52.1158	5.84619	2116.65	112			2298.57	117
4699726	Chain A, Anti-P24 (Hiv-1) Fab Fragment Cb41 Complexed With An Epitope-Homologous Peptide	214	23.9336	6.55127					1941.39	69
1617129	immunoglobulin light chain, partial [Mus musculus]	216	23.7473	5.87158	1022.51	32			1867.5	60
54827	immunoglobulin gamma 2b heavy chain [Mus musculus]	474	52.0357	6.99072	1294.05	73			1604.43	81	777.39	41
163931053	Chain E, Fit Of E Protein And Fab 1a1d-2 Into 24 Angstrom Resolution Cryoem Map Of Fab Complexed With Dengue 2 Virus.	206	22.7732	6.55127					1360.17	71
62912088	anti-E2 immunoglobulin light chain variable region, partial [Mus musculus]	163	17.7178	8.1626					1235.55	68
215959452	monoclonal antibody A4E7(16) immunoglobulin kappa chain variable domain, partial [Mus musculus]	163	17.6396	4.94482					1183.34	69
511649685	immunoglobulin light chain variable region, partial [Mus musculus]	107	11.6497	8.45557					1171.75	41
26330510	unnamed protein product, partial [Mus musculus]	406	44.5055	7.51807	954.592	39			1035.45	39	758.149	27
12851187	unnamed protein product [Mus musculus]	444	49.4959	4.90674					984.019	50
9055242	dnaJ homolog subfamily B member 1 isoform 1 [Mus musculus]	340	38.1434	8.63135					818.477	43
1617396	heavy chain of the monoclonal antibody MST2 [Mus musculus]	459	50.4329	6.52197	806.208	46			746.772	37	351.642	29
261343156	anti-FimA monoclonal antibody immunoglobulin gamma 1 heavy chain precursor [Mus musculus]	459	50.7982	7.21045	799.371	46			710.767	37	386.3	29
440121	immunoglobulin gamma-chain [Mus musculus]	461	50.8034	7.56201					710.209	35
623390	immunoglobulin kappa light chain variable region, partial [Mus musculus]	97	10.5051	7.10791					679.655	19
45789811	anti-GD3 monoclonal antibody 3D2 immunoglobulin heavy chain, partial [Mus musculus]	441	48.798	7.00537	660.19	40			668.563	32
396582594	immunoglobulin gamma 2a heavy chan, partial [Mus musculus]	236	25.1724	8.49951	561.537	21			624.709	20
32309129	anti-potato cyst nematode monoclonal antibody MGR48 immunoglobulin heavy chain [Mus musculus]	460	50.852	7.03467					602.823	30
374414733	Chain C, Crystal Structure Of Human Adenosine A2a Receptor With An Allosteric Inverse-Agonist Antibody At 2.7 A Resolution	226	24.2589	8.27979					591.863	17	293.054	11
148589114	anti-human c-myc monoclonal antibody 9E10 immunoglobulin gamma 1 heavy chain [Mus musculus]	470	52.0896	7.59131					575.561	28
330441314	immunoglobulin heavy chain V(D)J region, partial [Mus musculus]	124	13.6116	8.41162	553.552	21			535.573	20	267.782	14
41352144	ANA immunoglobulin heavy chain variable region, partial [Mus musculus]	150	15.9138	8.41162	489.448	17			510.273	18
672886330	Chain H, Structure Of Dengue Virus Ediii In Complex With Fab 2d73	221	23.9768	8.66064					501.052	15
482676641	Chain B, Electron Cryo-microscopy Of Chikungunya Vlp In Complex With Neutralizing Antibody Fab 9.8b	218	23.4047	8.71924					487.117	16
163931065	Chain H, Structure Of The Complex Of Antibody Mn423 With A Fragment Of Tau Protein	222	23.4645	7.7085	425.837	24			472.785	20	376.018	16
1018192601	Chain A, X-ray Structure Of The Fab Fragment Of 8b6, A Murine Monoclonal Antibody Specific For The Human Serotonin Transporter	221	23.6545	8.27979					470.769	28
3328075	monoclonal anti-DNA IgM heavy chain variable region, partial [Mus musculus]	110	11.9209	9.1001					468.255	13	366.638	10
41387908	ANA immunoglobulin kappa light chain, partial [Mus musculus]	109	11.8227	5.93506	257.174	10			460.286	15
41352258	ANA immunoglobulin heavy chain variable region, partial [Mus musculus]	149	15.9738	8.67529					453.808	14
443428174	Chain H, Crystal Structure Of A Loop Deleted Mutant Of Human Madcam-1 D1d2 Complexed With Fab 10g3	220	23.6557	8.30908					446.212	12	299.58	7
40794943	ANA immunoglobulin heavy chain, partial [Mus musculus]	149	15.983	8.44092					445.463	12	340.134	7
110267	Ig heavy chain V region - mouse	119	13.4226	8.6167					432.188	17
227908800	WD repeat-containing protein 11 [Mus musculus]	1223	135.881	7.10791	243.957	16			426.45	28	57.4333	4
41352286	ANA immunoglobulin heavy chain variable region, partial [Mus musculus]	150	16.0248	7.73779	334.85	8			413.24	10
41352238	ANA immunoglobulin heavy chain variable region, partial [Mus musculus]	147	15.7097	8.86572					410.566	14
161353444	cyclin-A2 [Mus musculus]	422	47.2392	6.21436					407.948	19
429544522	Chain D, Crystal Structure Of Dipeptidyl Peptidase Iv (Dpp4, Dpp-Iv, Cd26) In Complex With 11a19 Fab	217	23.2746	8.70459	349.54	9			393.13	10	269.36	6
1407736	Ig heavy chain, partial [Mus musculus]	121	13.3033	7.82568	331.448	19			386.819	19
288705	immunoglobulin variable region, partial [Mus musculus domesticus]	119	12.9852	7.92822					386.694	21
362114	Ig HV	135	15.0094	9.02686					385.577	18
56244404	anti-Acanthamoeba castellanii AMEC2 immunoglobulin light chain variable region, partial [Mus musculus]	108	11.8559	8.44092	332.383	14			381.474	12
2745855	monoclonal antibody 26-2F heavy chain variable region domain, partial [Mus musculus]	121	13.2584	7.92822	227.896	13			377.64	16	161.279	10
3891611	Chain H, Immune Versus Natural Selection: Antibody Aldolases With The Rates Of Natural Enzymes	218	23.7918	8.29443					360.242	20
1469753	Ig 8D8.C6 light chain, partial [Mus musculus]	107	11.5347	9.17334					359.83	7
3493271	anti-HIV-1 p24 single chain antibody A2 Ig kappa light chain variable region, partial [Mus musculus]	108	11.8219	8.44092					358.324	11
144679013	immunoglobulin alpha heavy chain variable region, partial [Mus musculus]	136	14.8233	8.96826	428.326	19			347.718	13	318.95	13
817599048	Chain H, X-ray Structure Of Drosophila Dopamine Transporter Bound To Neurotransmitter Dopamine	219	23.5826	8.06006					346.946	15
217337604	immunoglobulin kappa light chain variable region, partial [Mus musculus]	100	10.9014	8.80713					340.433	12
125839	RecName: Full=Ig kappa chain V-V region MOPC 149	108	12.0229	7.28369					326.661	7	93.2758	3
11692682	immunoglobulin heavy chain variable region, partial [Mus musculus]	98	10.8724	9.23193	361.393	13			326.093	9
125827	RecName: Full=Ig kappa chain V-III region PC 7940	111	12.031	7.37158					324.996	10
197621207	immunoglobulin kappa light chain variable region, partial [Mus musculus]	108	11.935	8.79248	200.881	6			321.481	7	104.93	5
19697174	BW2 30-4 immunoglobulin heavy chain, partial [Mus musculus]	118	12.8613	9.21729	324.857	23			319.849	18
27729262	immunoglobulin heavy chain variable region, partial [Mus musculus]	100	10.9343	7.97217					319.172	14	94.06	8
1002833528	immunoglobulin heavy chain variable region, partial [Mus musculus]	108	11.8208	8.85107					317.669	9
780609	immunoglobulin light chain, partial [Mus musculus domesticus]	108	11.5795	8.66064					315.707	6
1407750	Ig heavy chain, partial [Mus musculus]	118	12.8163	9.18799	389.373	19			314.289	16	242.513	13
21703972	NAD-dependent malic enzyme, mitochondrial precursor [Mus musculus]	589	65.7569	7.60596					303.642	20
165909260	immunoglobulin alpha heavy chain variable region, partial [Mus musculus]	110	12.2109	7.95752	267.688	9			302.138	10
38098730	ANA immunoglobulin kappa light chain, partial [Mus musculus]	102	10.9463	8.86572					302.07	6
361130073	Chain A, Crystal Structure Of The Pathogenic Autoantibody Ciic1 In Complex With The Triple-Helical C1 Peptide	232	24.8554	8.71924	279.235	17			294.85	17	221.714	12
32328794	scFv 6H8 protein, partial [Mus musculus]	243	25.9596	8.41162					294.21	8
41387948	ANA immunoglobulin kappa light chain, partial [Mus musculus]	105	11.3965	7.10791	235.762	7			288.259	12
534286836	Chain B, Crystal Structure Of Unliganded Anti-dna Fab A52	220	23.4755	8.83643					284.295	12
431831935	immunoglobulin heavy chain, partial [Mus musculus]	118	12.8482	7.97217	279.675	10			283.326	10	139.454	3
27501806	immunoglobulin heavy chain variable region, partial [Mus musculus]	111	12.3198	8.68994	208.499	13			280.709	16	58.921	6
1872419	anti-DNA immunoglobulin heavy chain IgG, partial [Mus musculus]	104	11.6161	7.15186	128.677	18			275.391	15	79.3058	6
359334452	immunoglobulin gamma1 chain, partial [Mus musculus]	331	36.201	7.28369	328.726	18			269.387	15
511649760	immunoglobulin heavy chain variable region, partial [Mus musculus]	114	12.6611	7.92822	207.818	10			268.952	13
1942793	Chain A, Fv Mutant Y(A 50)s (Vl Domain) Of Mouse Monoclonal Antibody D1.3 Complexed With Hen Egg White Lysozyme	107	11.6078	8.47021					268.485	9
1872209	anti-DNA immunoglobulin heavy chain IgM, partial [Mus musculus]	104	11.7636	9.34912	180.592	11			262.484	15
6650650	anti-DREG-200 immunoglobulin heavy chain variable region, partial [Mus musculus]	121	13.4884	7.10791					262.484	15
741022	keratin 15	452	49.0861	4.81787	640.705	27			261.039	11	279.135	11
2306854	IgG kappa light chain variable region, partial [Mus musculus]	107	11.9879	6.60986					257.682	8
85838354	immunoglobulin kappa light chain, partial [Mus musculus]	149	15.7119	8.45557					256.38	5
26891556	MIMA-8 anti-Jsb immunoglobulin heavy chain variable region, partial [Mus musculus]	120	13.3174	7.94287	222.605	12			255.334	11	160.756	7
85838337	immunoglobulin kappa light chain, partial [Mus musculus]	151	16.275	7.92822					249.479	5
330441899	immunoglobulin heavy chain V(D)J region, partial [Mus musculus]	124	13.6862	8.39697					247.578	13
828177718	anti-A14 immunoglobulin heavy chain variable region, partial [Mus musculus]	148	15.7445	7.7085					247.028	11
31542366	cyclin-dependent kinase 1 [Mus musculus]	297	34.085	8.42627					246.096	17	31.75	1
837303	Ig heavy chain variable region, partial [Mus musculus]	117	12.8023	9.21729					245.827	19
1518311	antibody light chain variable region, partial [Mus musculus]	112	12.3061	7.98682					244.19	5
743612244	immunoglobulin heavy chain variable region, partial [Mus musculus]	164	17.7516	6.52197	186.168	7			243.898	11	105.38	5
1000379435	immunoglobulin heavy chain variable region, partial [Mus musculus]	117	13.0701	6.27783					243.73	12
1048970730	immunoglobulin kappa chain variable region, partial [Mus musculus]	110	12.0689	7.12256	195.032	6			240.863	6	119.45	4
284807	Ig heavy chain V region (clone 165.27) - mouse (fragment)	101	11.2965	8.39697	98.3361	3			238.587	7	67.3532	4
145580547	Chain H, Crystal Structure Of The Tepc15-Vk45.1 Anti-2-Phenyl-5- Oxazolone Nq10-1.12 Scfv In Complex With The Hapten	121	13.3915	8.42627	200.039	12			237.402	14
34481884	immunoglobulin heavy chain, partial [Mus musculus]	206	22.1499	8.73389	220.328	12			237.275	10
84310387	immunoglobulin heavy chain variable region, partial [Mus musculus]	117	12.6691	7.12256	286.092	12			235.216	8
627839	Ig heavy chain V region anti-triplex DNA - mouse (fragment)	115	12.5882	9.01221	286.072	12			234.074	8
4581891	immunoglobulin heavy chain variable region, partial [Mus musculus]	99	11.0374	9.0708	193.45	9			233.253	13	127.849	7
330441438	immunoglobulin heavy chain V(D)J region, partial [Mus musculus]	123	13.5736	8.44092					232.429	13
74215454	unnamed protein product [Mus musculus]	191	21.54	8.80713					230.73	10
1870490	anti-DNA immunoglobulin light chain IgG, partial [Mus musculus]	107	11.7649	8.45557					228.239	8
41352218	ANA immunoglobulin heavy chain variable region, partial [Mus musculus]	149	16.1579	9.0415					226.549	13
168177051	Chain D, Crystal Structure Of The Complex Of Antibody And The Allergen Bla G 2	213	22.8554	8.14795	167.495	7			226.523	11
16902038	anti-human CD20 antibody 1F5 kappa light chain variable region [Mus musculus]	110	11.7878	9.45166					223.71	4
217337504	immunoglobulin kappa light chain variable region, partial [Mus musculus]	106	11.6168	8.49951					222.36	7
1000381093	immunoglobulin heavy chain variable region, partial [Mus musculus]	121	13.1174	7.92822					213.635	13
61814576	anti-lipoteichoic acid light chain variable region, partial [Mus musculus]	106	11.4396	8.85107	151.52	5			213.48	4	143.013	3
736418	anti-ds-DNA immunoglobulin heavy chain V region, partial [Mus musculus]	120	13.4246	9.43701					210.563	6
85062633	monoclonal antibody TNT-3 heavy chain variable region, partial [Mus musculus]	140	15.5128	9.0415	155.34	5			208.694	7	58.3964	2
304560724	immunoglobulin light chain variable region, partial [Mus musculus]	107	11.6956	7.92822					201.9	13
739540	Ig G anti-DNA autoantibody	98	10.7872	9.01221	170.883	13			201.354	10	84.7076	9
171674502	monoclonal autoantibody light chain variable region, partial [Mus musculus]	112	12.2341	7.97217					200.88	5
40794873	ANA immunoglobulin heavy chain, partial [Mus musculus]	123	13.4075	7.10791	220.966	9			199.872	8
896083	Ig kappa chain, partial [Mus musculus]	83	8.83527	8.11865	72.1767	4			198.73	6
569007978	PREDICTED: guanine nucleotide exchange factor for Rab-3A isoform X8 [Mus musculus]	314	35.397	7.09326					190.263	9
284797	Ig heavy chain V region (clone 111.68) - mouse (fragment)	109	11.9268	8.76318	204.485	7			187.752	6
226234527	immunoglobulin heavy chain, partial [Mus musculus]	119	13.3202	9.01221	154.837	6			186.053	10	94.2046	5
160333863	tight junction protein ZO-2 isoform 2 [Mus musculus]	1167	131.2	6.78564					185.593	16	59.0516	6
635717271	anti-Friend virus immunoglobulin heavy chain varaible region, partial [Mus musculus]	111	12.4611	8.42627					185.543	10
937227129	immunoglobulin kappa, partial [Mus musculus]	124	13.396	8.83643	255.431	9			185.391	6
4960012	immunoglobulin kappa light chain variable region, partial [Mus musculus]	107	11.7887	6.58057	161.488	11			184.658	11	73.57	6
4768665	anti-DNA immunoglobulin heavy chain variable region, partial [Mus musculus]	120	13.5594	7.44482					184.498	5
12836153	unnamed protein product [Mus musculus]	635	71.9668	4.62744					184.107	12	337.431	15
51491845	clathrin heavy chain 1 [Mus musculus]	1675	191.435	5.69385					183.17	13	220.167	14
6678832	DNA replication licensing factor MCM6 isoform 1 [Mus musculus]	821	92.809	5.45264					182.296	11
27729132	immunoglobulin heavy chain variable region, partial [Mus musculus]	108	11.9427	8.77783	198.733	8			181.331	11	98.734	5
12859602	unnamed protein product [Mus musculus]	462	51.7824	6.34131					181.285	8	162.905	8
211939057	Chain E, Crystal Structure Of Vascular Endothelial Growth Factor-B In Complex With A Neutralizing Antibody Fab Fragment	219	23.4566	8.88037					180.885	6
12848061	unnamed protein product [Mus musculus]	862	96.7047	7.31299					180.348	14
171674466	monoclonal autoantibody light chain variable region, partial [Mus musculus]	102	11.1726	8.47021					177.53	6
117168036	Hist1h2ah protein, partial [Mus musculus]	127	13.8108	11.0337	135.968	8			174.92	10	217.712	13
340008049	anti-EDAR monoclonal antibody immunoglobulin light chain, partial [Mus musculus]	118	12.7754	8.03076					173.137	7
1407762	Ig light chain, partial [Mus musculus]	113	12.3872	8.45557					173.137	7
48869069	immunoglobulin kappa light chain variable region, partial [Mus musculus]	100	10.9855	8.00146					173.137	9
224821	Ig V kappa L8,anti-phenyloxazolone	96	10.2138	5.8335					171.04	5
40794929	ANA immunoglobulin heavy chain, partial [Mus musculus]	151	16.15	8.95361					170.484	10
553727032	S-phase kinase-associated protein 2 isoform c [Mus musculus]	389	43.7948	7.82568					169.85	12
309343	immunoglobulin heavy chain, partial [Mus musculus]	98	10.9772	7.26904	204.264	11			169.751	13	84.1097	8
284868	Ig heavy chain V region - mouse	104	11.9587	9.05615	52.5434	7			169.504	7	158.775	3
164653666	immunoglobulin heavy chain variable region Q52.9.29, partial [Mus musculus]	90	9.72189	9.51025					169.044	7
1002832656	immunoglobulin heavy chain variable region, partial [Mus musculus]	107	11.5967	8.44092					168.883	7
197276	IgK chain, partial [Mus musculus]	110	12.0371	8.47021	119.095	3			167.927	5
229902	Chain H, Three-Dimensional Structure Of Two Crystal Forms Of Fab R19.9, From A Monoclonal Anti-Arsonate Antibody	221	23.5335	8.68994	146.088	5			167.101	7
27543725	VH186.2-D-J-IgG1, partial [Mus musculus]	133	14.4521	9.31982					166.317	14
13195488	immunoglobulin heavy chain VDJ region, partial [Mus musculus]	102	11.5316	9.30518					163.613	13
148686724	dynein cytoplasmic 1 heavy chain 1, isoform CRA_b [Mus musculus]	4600	526.313	6.45557					162.704	12	62.8482	14
40794793	ANA immunoglobulin heavy chain, partial [Mus musculus]	136	15.0491	7.2251	205.644	9			161.822	7
291246032	immunoglobulin V kappa light chain, partial [Mus musculus]	104	11.4988	8.79248	149.991	8			161.105	7	68.4653	4
74225144	unnamed protein product [Mus musculus]	629	69.3654	7.73779					158.603	8	108.127	4
4633386	immunoglobulin heavy chain VHQ52-JH4 region, partial [Mus musculus]	101	11.1751	8.44092	59.9792	8			157.233	5	52.777	2
195103	Ig H-chain V-region (partial C-gamma-1) from NQ5-96.2, partial [Mus musculus]	114	12.2849	8.47021					157.233	6
27728900	immunoglobulin heavy chain variable region, partial [Mus musculus]	112	12.2967	8.44092	56.5744	4			157.233	6
11692658	immunoglobulin heavy chain variable region, partial [Mus musculus]	98	10.8152	8.74854	140.601	11			156.541	9	108.086	6
1617615	Ig heavy chain Fv fragment, partial [Mus musculus]	110	12.4059	8.35303	204.779	10			155.976	8	146.621	7
148668881	mCG1026777 [Mus musculus]	69	8.1259	8.79248	112.044	7			154.924	7	76.77	3
116283284	Por protein [Mus musculus]	649	72.8852	5.57959					153.032	10	126.17	10
1000381117	immunoglobulin heavy chain variable region, partial [Mus musculus]	119	13.2845	8.82178	214.213	6			151.745	6
1000379087	immunoglobulin heavy chain variable region, partial [Mus musculus]	126	14.0698	6.59521	159.052	4			151.097	5	85.6289	4
37926853	Chain B, Single Chain Fv Of C219 Heavy Chain V101l Mutant In Complex With Synthetic Epitope Peptide	121	13.4226	5.17334	118.548	6			150.963	7	72.7589	3
582147	immunoglobulin G heavy chain, partial [Mus musculus]	116	12.9162	7.95752	129.7	5			150.911	4
511649878	immunoglobulin heavy chain variable region, partial [Mus musculus]	113	12.6643	9.21729					150.073	6
5732004	immunoglobulin IgG heavy chain VDJ region, partial [Mus musculus]	120	13.3054	8.77783	98.9363	4			150.07	4	38.68	3
56244378	anti-Acanthamoeba castellanii MTAC2 immunoglobulin heavy chain variable region, partial [Mus musculus]	120	13.2663	7.94287	145.135	6			149.7	5	53.6468	4
602615750	IgG1 heavy chain VDJ region, partial [Mus musculus]	112	12.322	8.39697					149.03	11
896119	Ig kappa chain, partial [Mus musculus]	91	10.0468	7.12256	170.336	9			147.355	10	81.3857	6
506941323	immunoglobulin L-chain V-region, partial [Mus musculus]	104	11.3706	7.97217					146.8	3
256000745	plectin isoform 1hij [Mus musculus]	4386	498.801	5.68115	142.209	15			146.745	14	215.112	15
6680297	dnaJ homolog subfamily A member 1 [Mus musculus]	397	44.8395	7.07861					145.717	9	61.29	7
24158826	Chain H, Crystal Structure Analysis Of The Anti-Testosterone Fab Fragment	221	23.5468	9.0415	228.807	12			145.31	11	133.021	8
1039734048	PREDICTED: plasma membrane calcium-transporting ATPase 1 isoform X4 [Mus musculus]	1171	129.072	6.16357					145.05	10	60.8133	3
602711	This CDS feature is included to show the translation of the corresponding V_segment. Presently translation qualifiers on V_segment features are illegal, partial [Mus musculus]	99	10.8504	8.45557					144.196	6
479811	Ig kappa chain precursor V region - mouse (fragment)	123	13.4927	8.01611	78.7967	3			143.63	4
283135194	manganese-transporting ATPase 13A1 [Mus musculus]	1200	132.303	8.03076					143.132	9	59.1397	6
264685892	immunoglobulin epsilon heavy chain variable region, partial [Mus musculus]	111	12.0911	7.95752					142.705	6
119433657	histone H2A type 2-B [Mus musculus]	130	14.0048	10.8872					141.958	6
10800130	histone H2A type 1-D [Homo sapiens]	130	14.0989	10.9019					141.06	8
165909282	immunoglobulin alpha heavy chain variable region, partial [Mus musculus]	107	11.7508	9.59814					138.867	7
927820254	immunoglobulin heavy chain variable region, partial [Mus musculus]	98	10.8113	8.79248	103.49	10			138.399	12	107.246	7
1000379761	immunoglobulin heavy chain variable region, partial [Mus musculus]	124	13.7755	7.26904					137.711	8
196001	immunoglobulin heavy chain VDJ region, partial [Mus musculus]	119	13.2474	7.97217	134.428	6			137.53	5	134.234	3
568956059	PREDICTED: calmegin isoform X3 [Mus musculus]	528	60.2179	4.729					137.447	8	80.47	5
23956396	erlin-2 [Mus musculus]	340	37.8485	5.50342	21.18	1			136.72	5	118.76	4
544205524	immunoglobulin alpha heavy chain variable region, partial [Mus musculus]	114	12.413	8.76318					135.28	7
758158	unnamed protein product, partial [Mus musculus]	167	18.0429	7.82568					134.73	9
171674476	monoclonal autoantibody light chain variable region, partial [Mus musculus]	100	10.6441	7.97217	58.86	4			134.42	4	55.66	2
471270811	Chain L, An Antidote For Dabigatran	219	24.028	7.73779	207.325	5			134.397	3
30350807	immunoglobulin heavy chain, partial [Mus musculus]	115	12.9083	7.95752					132.626	12	118.839	7
223713	Ig VH,anti-phenyloxazolone	114	12.3449	8.47021	74.1025	3			131.353	5	78.847	2
1872271	anti-DNA immunoglobulin heavy chain IgG, partial [Mus musculus]	103	11.4123	8.68994	121.008	10			131.209	9	58.921	6
480355278	immunoglobulin kappa light chain, partial [Mus musculus]	119	12.7993	5.45264	95.26	4			129.42	5
12845809	unnamed protein product [Mus musculus]	540	59.5063	10.0376					129.23	7
196312	Ig H-chain V-region, partial [Mus musculus]	98	10.743	8.45557	135.28	6			128.79	10	42.7985	4
100817933	acyl-CoA dehydrogenase family member 9, mitochondrial [Mus musculus]	625	68.6787	7.45947					128.617	6	94.4233	6
197623	immunoglobulin kappa-chain VK-1, partial [Mus musculus domesticus]	107	11.7087	5.78271					126.205	4
431831993	immunoglobulin heavy chain, partial [Mus musculus]	120	13.5608	9.46631					125.898	8
639651	anti-fluorescein antibody, partial [Mus musculus domesticus]	137	15.2125	9.0708					125.606	8
23956540	immunoglobulin heavy chain, partial [Mus musculus]	111	12.2859	8.45557	117.443	9			125.309	8
411340138	IgA heavy chain variable region, partial [Mus musculus]	108	12.0918	7.85498	64.37	1			124.432	2	57.59	2
27729376	immunoglobulin heavy chain variable region, partial [Mus musculus]	92	10.4349	8.63135					124.31	6
24571333	immunoglobulin heavy chain variable region, partial [Mus musculus]	103	11.6575	8.41162	117.943	7			123.98	6	58.09	3
568956607	PREDICTED: enhancer of mRNA-decapping protein 4 isoform X5 [Mus musculus]	990	106.448	5.88428					123.892	11	23.4	3
330441258	immunoglobulin heavy chain V(D)J region, partial [Mus musculus]	126	13.9986	7.95752					123.784	13
2253340	IgMk heavy chain variable region, partial [Mus musculus]	117	13.2794	7.94287	128.036	8			122.031	6	110.816	4
80475771	ATPase, Ca++ transporting, plasma membrane 4 [Mus musculus]	1107	122.217	6.29053					119.957	6
12851759	unnamed protein product [Mus musculus]	288	32.1728	8.85107					119.82	6	62.49	6
84458437	immunoglobulin H-chain V-region, partial [Mus musculus]	117	13.1923	7.10791					119.148	11
475393486	immunoglobulin heavy chain, partial [Mus musculus]	119	13.2964	8.76318					118.226	6
196543	Ig kappa-chain Vk-Jk1 region, partial [Mus musculus]	107	11.7376	7.12256	61.06	1			117.657	5	55.4836	2
346849	Ig light chain V region (S107/VH11 group 2-17) - mouse (fragment)	107	11.4693	7.28369	45.97	3			117.415	12	69.19	2
9502219	immunoglobulin heavy chain variable region, partial [Mus musculus]	129	14.1488	8.39697					115.598	8
1870336	anti-DNA immunoglobulin light chain IgG, partial [Mus musculus]	99	10.9594	7.94287	119	6			115.55	9
1870376	anti-DNA immunoglobulin light chain IgG, partial [Mus musculus]	105	11.4586	8.01611	33.8	2			114.53	5
5596987	immunoglobulin light chain variable region, partial [Mus musculus]	115	12.5984	8.00146	74.6714	2			112.839	3	58.12	1
691490509	immunoglobulin heavy chain, partial [Mus musculus]	118	12.9923	9.01221					112.737	12	79.7746	5
538216	immunoglobulin kappa chain, partial [Mus musculus]	116	12.7893	7.86963	67.8267	4			111.74	7	44.58	4
197046	Ig kappa chain V-region mAb D protein, partial [Mus musculus]	112	12.3742	7.97217					110.503	2
619959	immunoglobulin kappa light chain variable region, partial [Mus musculus]	95	10.3439	5.23682	70.8467	4			108.337	3
5712645	anti-fluorescein immunoglobulin light chain, partial [Mus musculus]	105	11.7447	8.42627	56.4133	3			108.28	3	31.04	1
568938407	PREDICTED: DNA replication licensing factor MCM7 isoform X1 [Mus musculus]	612	68.442	7.25439					107.805	10
90821	Ig heavy chain V-D-J region (hybridoma G7 Ab 2.9) - mouse (fragment)	120	13.0923	7.95752					107.772	8	37.0088	2
383211619	immunoglobulin heavy chain, partial [Mus musculus]	117	13.1095	9.23193					106.476	8
264685912	immunoglobulin epsilon heavy chain variable region, partial [Mus musculus]	110	11.8788	8.98291					106.409	7
3044128	monoclonal antibody aH7:35 IgG1 light chain, partial [Mus musculus]	107	11.7677	6.56592					106.37	6	59.21	3
110515	Ig kappa chain V-J region (34-2B) - mouse (fragment)	107	11.6789	8.00146	122.61	5			105.88	5	66.2	3
194919	Ig H-chain V-D-J-region, partial [Mus musculus]	118	12.8574	9.23193	135.429	6			105.143	5
124487133	midasin [Mus musculus]	5582	629.187	5.73193					104.837	8	27.7233	4
568991902	PREDICTED: protein FAM91A1 isoform X2 [Mus musculus]	762	84.0775	5.77002	51.02	4			104.03	4	33.06	3
148706135	tripartite motif protein 28 [Mus musculus]	834	88.8066	5.77002					103.79	5	37.0833	3
699541	immunoglobulin mu chain variable, diversity, and joining regions, partial [Mus musculus]	77	8.79729	9.11475	68.32	3			103.723	6	68.45	2
28875218	immunoglobulin heavy chain VDJ, partial [Mus musculus]	101	11.5866	7.95752					103.11	5
554108	Ig kappa chain V-region, partial [Mus musculus]	107	11.4334	7.06396	70.1	5			102.707	3
196555	Ig kappa-chain Vk8-Jk5 region, partial [Mus musculus]	98	10.8849	6.50732	61.6932	4			102.332	9
57169129	anti-alpha-2 integrin I-domain immunoglobulin heavy chain variable region, partial [Mus musculus]	119	13.0933	9.18799	73.9567	5			101.878	5	38.68	3
110287975	RecName: Full=Dolichyl-diphosphooligosaccharide--protein glycosyltransferase subunit STT3B; Short=Oligosaccharyl transferase subunit STT3B; Short=STT3-B; AltName: Full=B6dom1 antigen; AltName: Full=Source of immunodominant MHC-associated peptides	823	93.1855	8.95361					101.807	8	61.84	5
90772	Ig heavy chain V region (E4) - mouse	118	12.8128	5.36377	118.11	4			101.14	4	40.31	2
431832013	immunoglobulin heavy chain, partial [Mus musculus]	121	13.3954	4.70361					100.724	5
27543723	VH186.2-D-J-IgG1, partial [Mus musculus]	135	14.7434	9.5249	125.509	8			100.321	8	104.457	5
197270	IgK chain, partial [Mus musculus]	110	12.0849	6.01123					99.34	5	35.62	2
224825	Ig V kappa R2,anti-phenyloxazolone	95	10.1519	6.44287					97.6806	3
10442646	Ran-binding protein 2 [Mus musculus]	3053	340.877	6.17627					97.61	8	308.513	18
13937391	guanine nucleotide-binding protein G(I)/G(S)/G(T) subunit beta-2 [Mus musculus]	340	37.3071	5.99854					96.6367	9	48.38	3
896145	Ig kappa chain, partial [Mus musculus]	101	10.9234	8.49951					96.394	3
625214709	PREDICTED: cohesin subunit SA-1 isoform X2 [Cricetulus griseus]	1121	129.346	5.45264					94.79	6	179.45	10
84453933	immunoglobulin H-chain V-region, partial [Mus musculus]	117	12.9042	7.10791					94.5628	8
12831487	anti-C5a Ig heavy chain V region, partial [Mus musculus]	114	12.5521	7.89893	146.186	7			92.74	6	56.8545	5
74153506	unnamed protein product [Mus musculus]	349	38.1326	6.3667					92.7	2	80.74	2
196496	Ig kappa-chain V-J2-region, partial [Mus musculus]	107	11.5827	6.56592					91.7	5
26350783	unnamed protein product [Mus musculus]	723	80.099	5.23682					91.46	4	111.944	8
215959444	monoclonal antibody A2C2(6) immunoglobulin heavy chain variable domain, partial [Mus musculus]	137	14.7952	8.98291					90.5153	6
197116	immunoglobulin kappa chain V-region (V-J), partial [Mus musculus]	99	10.8464	8.47021	73.16	7			90.4779	12
16716465	long-chain-fatty-acid--CoA ligase ACSBG1 [Mus musculus]	721	80.3745	5.93506					90.2967	6	101.457	6
21312570	protein ERGIC-53 precursor [Mus musculus]	517	57.7529	6.34131					89.3548	14	20.48	1
224822	Ig V kappa R1,anti-phenyloxazolone	96	10.1398	7.28369	69.73	5			88.4034	4
330441635	immunoglobulin heavy chain V(D)J region, partial [Mus musculus]	124	13.7505	4.70361	95.17	4			86.5736	6	28.35	2
195051	IgM, partial [Mus musculus]	116	13.1444	7.94287	0	1			86.46	2	21.11	1
539897	Ig kappa chain V region (anti-glucuronoxylomannan antibody 439) - mouse	112	12.2002	8.00146					86.41	3
27543831	VH186.2-D-J-IgG1, partial [Mus musculus]	134	14.5472	9.34912	102.537	8			86.3013	8
755499084	PREDICTED: FACT complex subunit SSRP1 isoform X2 [Mus musculus]	443	50.9211	7.98682					86.28	2	46.8533	3
389560316	immunoglobulin heavy chain, partial [Mus musculus]	116	12.9994	9.21729					85.9723	9
13096703	Chain A, Soluble Part Of The Junction Adhesion Molecule From Mouse	212	22.8188	4.95752	21.94	1			85.71	3	86.43	4
1039794732	PREDICTED: phosphatidylinositide phosphatase SAC1 isoform X1 [Mus musculus]	526	60.7474	7.72314					85.2667	6	103.737	7
974137441	immunoglobulin heavy chain, partial [Mus musculus]	118	13.0164	9.18799	42.08	5			84.88	7	29.59	2
51243036	oxysterol-binding protein-related protein 8 isoform b [Mus musculus]	847	96.9204	7.54736					84.8	4	106.55	5
74216331	unnamed protein product, partial [Mus musculus]	284	30.9097	8.08936					84.51	4	36.06	2
511649816	immunoglobulin light chain variable region, partial [Mus musculus]	108	11.4457	8.45557					84	5
262118692	Chain G, The Pseudo-Atomic Structure Of West Nile Immature Virus In Complex With Fab Fragments Of The Anti-Fusion Loop Antibody E53	221	23.5977	8.04541	71.25	3			83.56	4	84.6333	4
33186906	UDP-glucuronosyltransferase 1-6 precursor [Mus musculus]	531	60.399	8.6167					82.06	6	61.38	3
568987876	PREDICTED: RING finger protein 17 isoform X2 [Mus musculus]	1600	180.764	5.47803					81.69	6	694.702	39
161484610	ectonucleoside triphosphate diphosphohydrolase 2 precursor [Mus musculus]	495	54.2848	8.36768					81.6	4	62.78	4
226246610	alpha-mannosidase 2 [Mus musculus]	1150	131.548	8.03076					81.47	4	53.82	2
37221109	immunoglobulin lambda chain, partial [Mus musculus]	220	23.5026	6.06201					81.36	5
226234609	immunoglobulin heavy chain, partial [Mus musculus]	117	12.8225	5.96045					81.3486	4
627931	PL7-6 antibody light chain - mouse (fragment)	113	12.2571	8.45557					80.4733	5
3335569	fatty acid transport protein 4, partial [Mus musculus]	506	56.8657	7.86963					80.0333	3	82.8967	3
196559	Ig kappa-chain Vk32-Jk5 region, partial [Mus musculus]	107	11.6586	4.53857	33.78	4			79.54	5
26385189	unnamed protein product [Mus musculus]	631	72.2397	6.49365					78.14	4	86.0734	5
3378176	anti-human CD3 immunoglobulin heavy chain precursor, partial [Mus musculus]	139	15.5076	8.71924					78.0569	3
1039732111	PREDICTED: translocation protein SEC63 homolog isoform X2 [Mus musculus]	620	71.3479	5.09717					77.4333	4	99.17	5
414168	ASWP1 heavy chain variable region, partial [Mus musculus]	116	12.8092	5.98584					77.22	4
194911	Ig H-chain V-D-J-region, partial [Mus musculus]	122	13.6676	5.87158	0	1			76.84	1	43.17	1
544205610	immunoglobulin alpha heavy chain variable region, partial [Mus musculus]	113	12.249	9.17334					75.9671	3
429846485	monoclonal antibody B1D3 immunoglobulin heavy chain variable region, partial [Mus musculus]	116	12.864	5.10986					75.7367	3
68448551	fatty acyl-CoA reductase 1 isoform 1 [Mus musculus]	515	59.3967	9.18799					74.84	3	325.611	15
4539808	immunoglobulin kappa light chain variable region, partial [Mus musculus]	101	10.8901	8.01611					74.6753	3
4972831	anti-fluorescein immunoglobulin light chain, partial [Mus musculus]	104	11.3717	9.29053	51.9733	4			74.41	5
165932389	nuclear pore complex protein Nup155 [Mus musculus]	1391	155.019	6.15088					74.2033	5	59.62	5
148705901	OCIA domain containing 1, isoform CRA_b, partial [Mus musculus]	213	23.6369	7.41553					74.1967	3	25.28	4
568961515	PREDICTED: serine/threonine-protein kinase ATR isoform X1 [Mus musculus]	2635	300.174	7.53271					73.8267	8	96.2906	9
74190619	unnamed protein product, partial [Mus musculus]	281	33.214	8.1626					73.52	2
74206636	unnamed protein product [Mus musculus]	315	34.5544	7.6792					72.92	2
50301023	immunoglobulin gamma heavy chain variable region, partial [Mus musculus]	123	13.4656	7.98682					72.4393	4
82524274	myosin-1 [Mus musculus]	1942	223.203	5.75732	177.653	14			72.24	5	246.895	15
339776961	immunoglobulin heavy chain variable region, partial [Mus musculus]	99	11.0105	9.23193					72.0846	5
157420832	immunoglobulin heavy chain, partial [Mus musculus]	116	12.6392	8.83643	61.87	3			72.0045	3
148706939	Fc receptor, IgG, high affinity I [Mus musculus]	404	44.8876	6.0874	30.28	2			71.9367	4
157420704	immunoglobulin heavy chain, partial [Mus musculus]	115	12.8583	9.29053	59.4143	3			71.1391	3	36.3462	3
110463	Ig kappa chain V region - mouse	93	9.78658	7.94287					70.4	1
330441354	immunoglobulin heavy chain V(D)J region, partial [Mus musculus]	127	13.9774	7.10791	103.49	13			70.2467	13
330441352	immunoglobulin heavy chain V(D)J region, partial [Mus musculus]	125	13.6883	8.79248	103.49	10			70.2467	9
631643	anti-DNA autoantibody BV17-45, heavy chain V region - mouse (fragment)	111	12.3092	8.85107					69.8846	2	30.16	2
1002832244	immunoglobulin heavy chain variable region, partial [Mus musculus]	112	12.587	7.12256					69.65	3
1763747	IgG heavy chain, partial [Mus musculus]	118	12.9292	5.98584					69.55	1
380707295	immunoglobulin light chain variable region JAR 1, partial [Mus musculus]	113	12.158	5.93506	42.93	4			69.33	2
554062	IgK, partial [Mus musculus domesticus]	113	12.3148	5.98584	0	3			69.08	6
19343738	Achalasia, adrenocortical insufficiency, alacrimia [Mus musculus]	546	59.407	6.87354					68.97	4	67.33	5
1002830896	immunoglobulin heavy chain variable region, partial [Mus musculus]	104	11.5646	9.02686					68.9554	8
51593257	Aoc3 protein [Mus musculus]	629	69.4833	7.26904					68.4667	5
11612075	immunoglobulin heavy chain variable region, partial [Mus musculus]	98	10.6542	8.80713	23.37	1			68.26	1
26356187	unnamed protein product, partial [Mus musculus]	195	22.147	5.45264					67.86	4	71.44	4
148694588	mCG16769, isoform CRA_b [Mus musculus]	299	33.019	7.09326					67.58	2	40.32	1
17425553	immunoglobulin heavy chain, partial [Mus musculus]	127	14.0389	9.30518	79.7465	8			67.4914	10	102.06	6
308387911	Chain H, Crystal Structure Of 101f Fab Bound To 15-Mer Peptide Epitope	220	23.6699	8.85107	37.55	3			67.4467	4	56.9567	3
5106669	immunoglobulin kappa light chain variable region, partial [Mus musculus]	101	10.8971	8.45557					67.3967	3
14715019	Syntaxin 12 [Mus musculus]	274	31.204	5.43994					67.02	6	69.66	3
84457430	immunoglobulin H-chain V-region, partial [Mus musculus]	118	13.3483	5.38916	112.253	9			66.8933	4	51.8433	4
1002832842	immunoglobulin heavy chain variable region, partial [Mus musculus]	106	11.6666	8.77783					66.8933	5
261264695	immunoglobulin heavy chain variable region, partial [Mus musculus]	106	11.8577	8.70459					66.5473	5
27543691	VH186.2-D-J-IgG1, partial [Mus musculus]	134	14.6252	9.31982	113.377	8			66.2438	9
2570567	anti-fluorescein monoclonal IgM heavy chain, partial [Mus musculus]	76	8.4569	5.18604					66.2138	3	52.27	1
1334078	immunoglobulin, partial [Mus musculus]	119	13.4025	8.73389					66.1769	8
602615586	IgM heavy chain VDJ region, partial [Mus musculus]	106	11.8767	7.97217					65.6984	6
1002832280	immunoglobulin heavy chain variable region, partial [Mus musculus]	109	12.1439	7.95752					65.672	5
110490	Ig kappa chain V region - mouse	118	13.0356	7.97217	0	3			65.03	5
568940864	PREDICTED: inositol 1,4,5-trisphosphate receptor type 1 isoform X17 [Mus musculus]	2694	306.668	6.29053					64.9337	6	110.747	14
74139976	unnamed protein product [Mus musculus]	636	66.0854	9.71533					64.57	2	115.71	4
28386260	Pgrmc2 protein, partial [Mus musculus]	214	23.0465	5.14795					64.5433	3	41.78	2
484810	Ig heavy chain V region (clone X41-4) - mouse (fragment)	119	13.3374	8.95361	77.3471	2			64.2306	4	0	2
595582154	T-complex protein 1 subunit alpha isoform 2 [Mus musculus]	507	55.4242	6.41748					64.17	5	48.27	3
6409353	PREB [Mus musculus]	416	45.3519	8.76318					64.11	3
84487229	immunoglobulin H-chain V-region, partial [Mus musculus]	119	13.3734	6.59521					64.0861	4
400311	anti-glycophorin A type N immunoglobulin heavy chain, partial [Mus musculus]	116	12.6102	8.90967					63.9471	3
17016946	monoclonal antibody K1-1l heavy chain variable region, partial [Mus musculus]	130	14.6012	7.92822					63.75	1
1872217	anti-DNA immunoglobulin heavy chain IgM, partial [Mus musculus]	109	11.9976	7.94287	55.723	5			63.5718	5
568971005	PREDICTED: tubulin gamma-2 chain isoform X1 [Mus musculus]	274	31.2751	9.01221					63.38	6	30.37	1
520728742	Chain B, Crystal Structure Of The Fab Fragment Of 1c2, A Monoclonal Antibody Specific For Poly-glutamine	221	23.9079	9.11475					62.73	5
30425048	L-lactate dehydrogenase A-like 6B [Mus musculus]	382	42.0221	9.15869					62.56	1	29.64	1
569001419	PREDICTED: endoplasmic reticulum-Golgi intermediate compartment protein 1 isoform X2 [Mus musculus]	163	18.6025	9.33447					62.3	4	41.2233	3
83816907	dnaJ homolog subfamily B member 6 isoform a [Mus musculus]	365	39.7829	9.36377					61.51	2
12331398	secretory carrier-associated membrane protein 2 [Mus musculus]	329	36.4412	6.31592					61.37	1	23.53	1
665764599	Chain H, Structure Of The Fab Fragment Of The Anti-francisella Tularensis Groel Antibody Ab64	222	23.9436	7.72314					60.9094	5
15625291	anti-human-HLA-DR immunoglobulin kappa light chain variable region, partial [Mus musculus]	127	13.8249	8.60205	52.2701	3			60.9086	3
568975780	PREDICTED: protein Njmu-R1 isoform X2 [Mus musculus]	253	29.1024	5.64307					60.88	2	44.89	1
13385942	citrate synthase, mitochondrial precursor [Mus musculus]	464	51.7034	8.57275					60.75	1
74209465	unnamed protein product, partial (mitochondrion) [Mus musculus]	372	41.1547	9.17334					60.72	1
284824	Ig heavy chain V region (clone 17s-c6) - mouse (fragment)	103	11.6968	9.43701	65.8125	6			59.8327	7
74197314	unnamed protein product, partial [Mus musculus]	1181	132.033	8.33838					59.73	3
2644957	SA2 nuclear protein [Mus musculus]	1162	133.953	5.2876					59.3333	4	60.65	4
31322172	immunoglobulin heavy chain variable region precursor, partial [Mus musculus]	117	13.3455	8.41162					59.3117	3
76252619	immunoglobulin kappa light chain variable region [Homo sapiens]	98	10.3741	7.12256					59.31	3	68.1433	3
13605631	neuronal development-associated protein 7 [Mus musculus]	578	65.3187	8.39697					59.08	6	22.15	3
568910598	PREDICTED: sterol O-acyltransferase 1 isoform X1 [Mus musculus]	507	59.9092	9.02686					58.78	5	57.4033	4
568968863	PREDICTED: NADH dehydrogenase [ubiquinone] iron-sulfur protein 7, mitochondrial isoform X1 [Mus musculus]	196	21.7823	9.83252					58.42	2
431832105	immunoglobulin heavy chain, partial [Mus musculus]	122	13.6986	8.77783					58.414	4
27543743	VH186.2-D-J-IgG1, partial [Mus musculus]	140	15.4786	9.26123					58.3913	8
4583339	anti-DNA immunoglobulin kappa light chain variable region, partial [Mus musculus]	107	11.7637	8.03076					57.97	2
74137215	unnamed protein product, partial [Mus musculus]	739	80.2777	8.57275					57.93	2
28436944	Mfn1 protein, partial [Mus musculus]	323	36.3707	7.35693					57.68	1	45.74	1
297616	immunoglobulin variable region, partial [Mus musculus domesticus]	107	11.7139	9.20264	0	3			57.4856	4
598319	B cell antigen receptor [Mus musculus domesticus]	134	14.7733	7.86963					57.44	2
2961458	unknown, partial [Mus musculus]	73	8.3952	8.95361					57.36	1
19527228	CDGSH iron-sulfur domain-containing protein 1 [Mus musculus]	108	12.0892	9.05615					57.2833	3
148681919	ankyrin repeat, SAM and basic leucine zipper domain containing 1, isoform CRA_a [Mus musculus]	221	23.9933	5.14795					57.18	2
148677571	acetyl-Coenzyme A acyltransferase 2 (mitochondrial 3-oxoacyl-Coenzyme A thiolase), isoform CRA_h [Mus musculus]	246	25.212	8.17725					57.04	3	39.1	1
46309573	protein sel-1 homolog 1 isoform b precursor [Mus musculus]	740	82.4051	5.87158					57	2	29.61	1
74205546	unnamed protein product [Mus musculus]	477	54.8305	4.71631					56.82	2	24.2767	4
200986	sex-limited protein, partial [Mus musculus]	727	81.1661	7.47412					56.5533	3
475393508	immunoglobulin heavy chain, partial [Mus musculus]	119	13.1414	8.41162					56.17	2
148710229	mCG113098 [Mus musculus]	644	74.1635	6.93213					56.08	5	51.44	7
261264619	immunoglobulin heavy chain variable region, partial [Mus musculus]	105	11.8166	7.10791	66.7426	7			55.8376	6
22531690	immunoglobulin gamma1chain, partial [Mus musculus]	112	12.503	8.79248					55.7378	6
290351937	immunoglobulin heavy chain, partial [Mus musculus]	114	12.5442	9.02686					55.7378	8
389560428	immunoglobulin heavy chain, partial [Mus musculus]	116	12.9004	9.33447					55.7378	7
1002831060	immunoglobulin kappa light chain variable region, partial [Mus musculus]	91	9.98785	8.44092	66.11	4			55.7333	4
18204520	ADP-dependent glucokinase [Mus musculus]	495	53.7565	5.61768					55.72	6	60.7533	4
1000379803	immunoglobulin heavy chain variable region, partial [Mus musculus]	118	12.8892	4.95752					55.61	2
755495956	PREDICTED: serologically defined colon cancer antigen 8 homolog isoform X5 [Mus musculus]	693	80.3403	7.06396					55.32	1
15637224	anti-InlB monoclonal antibody IgG1 heavy chain, partial [Mus musculus]	218	23.6524	7.6499	37.4681	2			53.71	6	27.17	2
14714615	Heat shock protein 90, beta (Grp94), member 1 [Mus musculus]	802	92.4323	4.81787					53.66	2
224824	Ig V kappa R13,anti-phenyloxazolone	94	10.2147	5.10986					53.474	4
148666851	coiled-coil-helix-coiled-coil-helix domain containing 6, isoform CRA_a, partial [Mus musculus]	76	8.54043	10.7993					53.28	1
148668902	RIKEN cDNA 1200009F10, partial [Mus musculus]	316	36.3952	4.86865					53.23	1
568983733	PREDICTED: centrosomal protein of 72 kDa isoform X5 [Mus musculus]	559	62.3015	6.52197					53.1	1
539899	Ig light chain V-J region (419.1) - mouse (fragment)	107	11.7308	8.29443					53.03	6
109731145	RIKEN cDNA A530057A03 gene [Mus musculus]	797	88.669	7.00537					52.9267	4	44.72	1
13905032	CD5 antigen-like [Mus musculus]	352	38.8102	5.16064	117.957	6			52.74	5
228480273	nectin-2 isoform 1 precursor [Mus musculus]	530	57.2821	4.85596					52.69	2	21.76	2
1407770	Ig light chain, partial [Mus musculus]	114	12.4801	8.83643	23.31	3			52.31	6
10566955	s-gicerin/MUC18 [Mus musculus]	606	66.8251	5.8208					51.69	1	24.26	1
3328069	monoclonal anti-DNA IgM heavy chain variable region, partial [Mus musculus]	106	11.6255	9.29053					51.5415	4
51371928	nipped-B-like protein isoform b [Mus musculus]	2691	303.574	7.81104					51.18	2	50.25	7
74218559	unnamed protein product, partial (mitochondrion) [Mus musculus]	101	11.4141	9.53955					51.06	1
1000380297	immunoglobulin heavy chain variable region, partial [Mus musculus]	122	13.7206	8.71924					50.82	3
26325242	unnamed protein product [Mus musculus]	382	43.019	8.76318					50.73	4
475393962	immunoglobulin heavy chain, partial [Mus musculus]	116	12.7523	7.12256	41.83	2			50.65	1
148698946	dedicator of cytokinesis 7 [Mus musculus]	2017	228.993	7.07861					50.57	2	80.445	8
8215679	lanosterol 14-alpha-demethylase [Mus musculus]	486	54.9825	8.41162					50.56	2	67.9867	3
4972881	anti-fluorescein immunoglobulin light chain, partial [Mus musculus]	108	11.7488	7.97217	26.58	1			50.23	1
4558085	Chain H, Catalysis Of A Disfavored Reaction: An Antibody Exo Diels- Alderase-Tsa-Inhibitor Complex At 1.95 A Resolution	218	23.1693	6.75635					49.99	3
148701435	Bernardinelli-Seip congenital lipodystrophy 2 homolog (human), isoform CRA_b [Mus musculus]	283	31.8948	5.33838					49.92	1
9954939	Chain H, Crystal Structure Of An Anti-Carbohydrate Antibody Directed Against Vibrio Cholerae O1 In Complex With Antigen	216	23.2404	7.29834	78.63	3			49.79	2	57.5	2
1237248	variable light chain, partial [Mus musculus]	104	11.4515	5.0083					49.2033	3
194685	Ig heavy-chain V-D-J-region, partial [Mus musculus]	118	13.1741	4.88135					49.09	2
12854924	unnamed protein product [Mus musculus]	399	44.0962	4.86865					49.04	3
103472025	cleft lip and palate transmembrane protein 1 homolog [Mus musculus]	664	75.2429	6.30322					48.75	4	53.11	4
126518317	complement C3 preproprotein [Mus musculus]	1663	186.366	6.72705	24.76	1			48.4133	3
11275391	SDF2 like protein 1 [Mus musculus]	221	23.6066	7.38623					48.25	1
1039751654	PREDICTED: myosin-15 isoform X1 [Mus musculus]	1992	229.23	6.31592					48.13	4	67.8867	5
26328115	unnamed protein product [Mus musculus]	343	39.0011	8.1333					48.03	1
3077616	single chain Fv, partial (plasmid) [Mus musculus]	121	13.2466	8.77783	41.5844	3			47.95	2
57506379	immunoglobulin A heavy chain variable region, partial [Mus musculus]	119	13.0653	5.85889	38.8808	4			47.8961	4
988264	immunoglobulin kappa light chain, partial [Mus musculus]	108	11.96	8.45557					47.65	2
529481980	Chain H, Crystal Structure Of 13d9 Fab	221	23.924	9.0708	36.56	2			47.3	2
290351655	immunoglobulin heavy chain, partial [Mus musculus]	114	12.7484	9.26123	52.29	2			47.26	3	41.42	1
110226	Ig heavy chain V region - mouse	94	10.3421	8.85107	40.61	2			47.18	2
9507147	elongation of very long chain fatty acids protein 2 isoform 1 [Mus musculus]	292	34.1848	9.26123					47.06	1
1469757	Ig 2G8.B6 light chain, partial [Mus musculus]	107	11.6256	9.1001	34.3167	4			46.8195	2
148668690	mCG1038839 [Mus musculus]	145	16.1131	8.27979					46.81	5
568908465	PREDICTED: torsin-1A-interacting protein 1 isoform X1 [Mus musculus]	418	46.9286	5.98584					46.63	3
26339338	unnamed protein product, partial [Mus musculus]	653	67.5114	9.92041					45.86	2
27501740	immunoglobulin heavy chain variable region, partial [Mus musculus]	103	11.6856	8.77783					45.687	4
568977443	PREDICTED: retinol dehydrogenase 14 isoform X1 [Mus musculus]	293	32.2867	7.41553					45.67	2
26340440	unnamed protein product, partial [Mus musculus]	399	45.3421	6.53662					44.92	1
112817607	thioredoxin-related transmembrane protein 4 precursor [Mus musculus]	335	37.1078	4.37354					44.83	2
148682785	calpain 6, partial [Mus musculus]	466	54.1215	7.40088					44.8	1
625183777	PREDICTED: protein transport protein Sec61 subunit alpha isoform X3 [Cricetulus griseus]	410	44.7205	6.53662	20.44	1			44.75	6
408386042	anti-C. botulinum HA70 immunoglobin heavy chain variable region, partial [Mus musculus]	134	14.9424	7.97217	54.1144	2			44.27	2
21312546	protein FAM162A [Mus musculus]	155	17.7134	9.87646					43.75	2	21.65	1
755493797	PREDICTED: SLIT-ROBO Rho GTPase-activating protein 2 isoform X2 [Mus musculus]	973	110.562	6.85889					43.57	3
1405743	monoclonal antibody light chain variable region, partial [Mus musculus]	107	11.6987	5.93506	51.92	1			43.36	1
161016833	dipeptidase 1 precursor [Mus musculus]	410	45.6932	6.3667					43.25	1
148690518	ras homolog gene family, member T2, isoform CRA_a [Mus musculus]	277	31.1021	5.22412					43.19	3	47.23	2
113722131	probable helicase senataxin [Mus musculus]	2646	297.401	6.82959					43.1518	4	150.345	14
12844900	unnamed protein product [Mus musculus]	460	49.5849	6.68311					43.13	1	26.42	1
74177659	unnamed protein product, partial [Mus musculus]	510	56.3838	5.80811					43.07	2	29.81	1
6679186	claudin-11 [Mus musculus]	207	22.0993	7.91357					42.81	1	38.53	1
39849866	Pnpla7 protein, partial [Mus musculus]	690	76.3864	5.69385					42.73	1
19526848	mitochondrial amidoxime reducing component 2 precursor [Mus musculus]	338	38.1696	8.67529					42.2567	4	35.1133	3
148683045	RER1 retention in endoplasmic reticulum 1 homolog (S. cerevisiae), isoform CRA_a, partial [Mus musculus]	149	17.1948	8.1333					42.08	2
224601	Ig VH,anti-phenyloxazolone	114	12.724	8.41162					41.8974	6	35.56	4
160333753	KN motif and ankyrin repeat domain-containing protein 2 [Mus musculus]	843	90.1896	5.5542					41.7667	4	31.8	2
8486172	immunoglobulin active Ab3 heavy chain variable region, partial [Mus musculus]	74	8.34078	5.26221	28.7793	2			41.4233	2	32.48	2
90791	Ig heavy chain V region (HP13) - mouse (fragment)	69	7.6495	5.74463					41.28	1
859065925	Chain A, Crystal Structure Of The Ectodomain Of Mouse Cd81 Large Extracellular Loop (mcd81-lel)	93	10.2631	6.26514					41.03	2	34.12	2
550544925	Chain H, Crystal Structure Of Fab H5m9 In Complex With Influenza Virus Hemagglutinin From A/goose/guangdong/1/96 (h5n1)	222	23.8987	8.30908	36.02	3			40.86	3
26331048	unnamed protein product, partial [Mus musculus]	423	48.2042	5.32568					40.81	2	33.5633	3
1039791030	PREDICTED: tumor suppressor candidate 3 isoform X7 [Mus musculus]	291	33.237	9.83252					40.8	1	33.82	1
1002831844	immunoglobulin heavy chain variable region, partial [Mus musculus]	107	12.0048	8.71924					40.6833	3
145286429	immunoglobulin heavy chain variable region, partial [Mus musculus]	136	14.9351	8.36768					40.538	2
671696011	wings apart-like protein homolog isoform 2 [Mus musculus]	1194	133.267	5.46533					40.49	2	318.183	24
110287968	RecName: Full=FACT complex subunit SPT16; AltName: Full=Chromatin-specific transcription elongation factor 140 kDa subunit; AltName: Full=FACT 140 kDa subunit; AltName: Full=FACTp140; AltName: Full=Facilitates chromatin transcription complex subunit SPT16	1047	119.749	5.65576					40.41	3	81.6833	6
37784152	immunoglobulin light chain variable region, partial [Mus musculus]	120	13.2036	9.17334					40.39	3
90681	Ig heavy chain precursor V region (6A4) - mouse	139	15.6634	7.37158					40.24	3
475393898	immunoglobulin heavy chain, partial [Mus musculus]	121	13.2052	6.52197					40.24	3
1039792063	PREDICTED: dynamin-2 isoform X15 [Mus musculus]	856	96.6513	7.84033					40.11	2	44.11	3
568946715	PREDICTED: lysophospholipid acyltransferase 7 isoform X2 [Mus musculus]	447	50.4826	8.6167					39.97	2
14916479	cation-dependent mannose-6-phosphate receptor precursor [Mus musculus]	278	31.1524	5.38916					39.96	3	49.21	1
1002830138	immunoglobulin heavy chain variable region, partial [Mus musculus]	108	11.9178	8.39697					39.55	4
26327647	unnamed protein product [Mus musculus]	386	44.1694	8.71924					39.46	1
40794845	ANA immunoglobulin heavy chain, partial [Mus musculus]	131	14.3458	7.2251					39.397	4
148692372	hypothetical protein MGC48079, partial [Mus musculus]	190	20.272	7.44482					39.28	1
597517955	phosphatidate cytidylyltransferase 2 isoform c [Mus musculus]	129	14.9215	4.94482					39.04	1	43.4	1
695132324	immunoglobulin heavy chain variable region, partial [Mus musculus]	115	12.6571	8.55811					39.03	3
3372248	immunoglobulin kappa light chain, partial [Mus musculus]	121	13.0587	8.88037					38.5167	4
157909799	histone-binding protein RBBP7 [Mus musculus]	425	47.7602	5.04639					38.29	1	68.03	4
148708750	holocytochrome c synthetase [Mus musculus]	233	26.0354	7.28369					38.22	2	46.47	2
148678642	microsomal glutathione S-transferase 1, isoform CRA_a [Mus musculus]	102	11.7217	8.48486					37.46	2
148706489	Yip1 domain family, member 4, isoform CRA_b, partial [Mus musculus]	212	23.5789	4.62744					36.79	1
1000379787	immunoglobulin heavy chain variable region, partial [Mus musculus]	117	12.6722	5.93506	48.3444	2			36.63	2
148709741	mCG124990, isoform CRA_a [Mus musculus]	850	94.5655	7.26904					36.59	2
73536152	Chain H, Anti-cocaine Antibody 7.5.21, Crystal Form Ii	222	23.8308	8.85107	69.1354	4			36.57	3	27.17	2
148690712	electron transferring flavoprotein, beta polypeptide, isoform CRA_a, partial [Mus musculus]	200	21.7788	8.71924					36.32	1
148682842	RIKEN cDNA 2510039O18, partial [Mus musculus]	597	65.149	7.28369					36.2967	4
13384930	oligosaccharyltransferase complex subunit OSTC [Mus musculus]	149	16.8038	9.12939					36.29	1	23.3	1
45219736	Abce1 protein, partial [Mus musculus]	575	64.4645	8.04541					36.29	2
2306875	IgG heavy chain variable region, partial [Mus musculus]	117	12.9593	7.98682					36.2	2
122065591	RecName: Full=Unconventional myosin-Vb	1818	210.438	7.10791	45.73	2			35.99	2	164.916	14
12851222	unnamed protein product [Mus musculus]	180	20.1057	9.59814					35.98	1
51258091	Nup98 protein, partial [Mus musculus]	1209	136.275	5.43994					35.93	1	47.0567	3
1718455	anti-polycation monoclonal antibody, Ig light chain variable region, partial [Mus musculus]	95	10.386	6.50732	34.81	1			35.87	2
82617562	cleavage stimulation factor subunit 3 isoform 3 [Mus musculus]	44	4.93249	4.58936					35.44	1
13786814	Chain A, Mhc Class I Natural Mutant H-2kbm1 Heavy Chain Complexed With Beta-2 Microglobulin And Vesicular Stomatitis Virus Nucleoprotein	274	31.5944	5.8208					35.38	2	29.54	1
27369998	calcium-binding mitochondrial carrier protein SCaMC-1 [Mus musculus]	475	52.8682	7.43018					35.19	2	46.38	2
148697507	hematopoietic cell transcript 1, isoform CRA_c, partial [Mus musculus]	98	11.1207	4.93213					35.05	1
196888	Ig kappa light chain VOX1-J1-region, partial [Mus musculus]	129	14.093	9.1001	32.5367	3			34.99	1
74151880	unnamed protein product, partial [Mus musculus]	257	28.4136	7.85498					34.33	1
6681255	3-beta-hydroxysteroid-Delta(8),Delta(7)-isomerase [Mus musculus]	230	26.1978	7.56201					34.31	1
13877289	MRP5, partial [Mus musculus]	218	22.9983	8.77783					34.18	3
26327267	unnamed protein product [Mus musculus]	273	30.4757	8.70459					33.68	1
148670128	1-acylglycerol-3-phosphate O-acyltransferase 1 (lysophosphatidic acid acyltransferase, delta), isoform CRA_a [Mus musculus]	378	43.8095	8.45557					33.3567	3	29.26	2
10181184	ATP synthase subunit f, mitochondrial [Mus musculus]	88	10.3374	9.94971					33.12	1	35.09	1
110626031	KH domain-containing, RNA-binding, signal transduction-associated protein 1 [Mus musculus]	443	48.3404	8.71924					33.1	1	106.59	9
424147	heat shock protein 27 [Mus musculus]	175	19.3819	6.94678					32.9	1	24.73	1
33416466	Glt8d1 protein [Mus musculus]	180	20.3058	9.49561					32.51	1
569007769	PREDICTED: heterogeneous nuclear ribonucleoprotein U-like protein 2 isoform X1 [Mus musculus]	661	73.7098	4.71631					32.08	1	24.36	1
1039729676	PREDICTED: nicastrin isoform X2 [Mus musculus]	495	55.5301	6.04932					32.04	2	40.87	2
568979644	PREDICTED: fibulin-5 isoform X3 [Mus musculus]	447	50.0315	4.70361					31.83	1	22.66	1
15809016	myosin regulatory light chain 12B [Homo sapiens]	172	19.7665	4.84326	70.2833	3			31.74	2	61.49	2
148673179	mCG128056 [Mus musculus]	509	53.1779	5.5542					31.55	2
1039753039	PREDICTED: protein ABHD16A isoform X2 [Mus musculus]	478	54.0703	7.48877					31.42	1
11127998	rearranged immunoglobulin heavy chain variable region, partial [Mus musculus]	106	11.8628	8.49951	29.75	1			31.1	2
148682537	lectin, mannose-binding 2-like, isoform CRA_c, partial [Mus musculus]	191	21.729	8.01611					31.07	1
1872269	anti-DNA immunoglobulin heavy chain IgG, partial [Mus musculus]	115	12.6932	9.17334	46.16	2			30.88	3
157420820	immunoglobulin heavy chain, partial [Mus musculus]	106	11.4266	8.88037					30.88	2
28827824	ER membrane protein complex subunit 3 [Mus musculus]	261	29.9604	6.81494					30.7	2
215406565	filamin, alpha, partial [Mus musculus]	2583	274.457	5.97314	70.41	4			30.68	1	188.909	8
148670895	dihydrolipoamide S-succinyltransferase (E2 component of 2-oxo-glutarate complex), isoform CRA_a, partial [Mus musculus]	151	16.6904	5.35107					30.67	2
148707185	succinate dehydrogenase complex, subunit C, integral membrane protein, isoform CRA_a [Mus musculus]	150	16.0447	9.59814					30.39	1
74190883	unnamed protein product [Mus musculus]	156	18.6664	9.23193					30.21	1
5031569	alpha-centractin [Homo sapiens]	376	42.5869	6.63916					30.13	2	67.6667	4
34784638	Etfdh protein [Mus musculus]	556	61.122	6.82959	37.27	2			29.95	2	28.16	2
6705981	caveolin-1, partial [Mus musculus]	65	7.41067	5.78271					29.84	1
21704070	chloride channel CLIC-like protein 1 isoform 2 precursor [Mus musculus]	539	60.5822	5.68115					29.84	2
163914388	ATP-dependent RNA helicase DDX25 [Mus musculus]	484	54.8413	5.98584					29.47	3	34.66	2
23956140	glycerophosphodiester phosphodiesterase domain-containing protein 1 [Mus musculus]	314	35.8439	8.30908					29.38	2
12836885	nonsense mRNA reducing factor 1 NORF1 [Mus musculus]	1113	122.606	6.68311					29.27	3	21.46	2
37537518	acylglycerol kinase, mitochondrial precursor [Mus musculus]	421	46.9463	8.39697					29.27	5	20.19	4
62948125	Chaperonin containing Tcp1, subunit 6a (zeta) [Mus musculus]	531	58.0397	6.90283					29.26	3	24.19	1
12963737	exportin-2 [Mus musculus]	971	110.384	5.77002					29.2039	3	0	1
237690364	cyclin b1 variant 1 [Mus musculus]	369	41.4399	9.34912					29.19	2
11345462	signal peptidase complex subunit 3 [Homo sapiens]	180	20.3005	8.6167					29.16	1
428673529	anoctamin-10 isoform 2 [Mus musculus]	601	69.218	7.40088					28.97	1	47.43	2
28849895	integrator complex subunit 5 [Mus musculus]	1018	108.279	7.06396					28.9	1
227746	Ig VL	107	11.5934	4.77979					28.89	1
1039763603	PREDICTED: AMP deaminase 2 isoform X3 [Mus musculus]	564	65.4531	6.72705					28.43	1
148691510	solute carrier family 29 (nucleoside transporters), member 1, isoform CRA_c [Mus musculus]	133	14.6872	7.59131					28.27	1
160948601	steroid 17-alpha-hydroxylase/17,20 lyase precursor [Mus musculus]	507	57.6012	7.18115					28.2517	2
148695062	mCG129388 [Mus musculus]	1245	141.987	6.99072					28.23	1	23.88	1
7438675	Ig kappa chain V region (clone NQ2-17.4.1) - mouse (fragment)	106	11.3712	9.36377	52.3767	3			28.22	5	20.93	2
224251	Ig Vkappa Ox1	107	11.7152	8.83643	52.3767	3			28.22	3	20.93	2
1196634	This CDS feature is included to show the translation of the corresponding V_region. Presently translation qualifiers on V_region features are illegal, partial [Mus musculus domesticus]	19	2.14387	4.50049					28.19	1
74138185	unnamed protein product [Mus musculus]	104	11.9113	9.51025					27.95	1	28.3	1
568916647	PREDICTED: phosphatidylinositol glycan anchor biosynthesis class U protein isoform X1 [Mus musculus]	351	40.7076	8.35303					27.79	2
116283894	Sucla2 protein [Mus musculus]	224	24.3856	5.04639					27.63	1
1236085	Lisch7, partial [Mus musculus]	339	38.3606	7.28369					27.58	1	21.99	1
110625998	dnaJ homolog subfamily B member 11 precursor [Mus musculus]	358	40.5297	6.31592					27.55	3
568988668	PREDICTED: ubiquitin-associated domain-containing protein 2 isoform X2 [Mus musculus]	162	18.6654	9.68604					27.54	2
26327081	unnamed protein product [Mus musculus]	589	66.5122	7.47412					27.52	1	25.96	1
40794841	ANA immunoglobulin heavy chain, partial [Mus musculus]	122	13.3167	8.85107					27.2	2
3093758	cyclic AMP specific phosphodiesterase PDE4D5A, partial [Mus musculus]	213	23.8902	9.67139	25.41	1			27.15	1	27.05	1
148672407	transmembrane protein 153, isoform CRA_c, partial [Mus musculus]	397	44.7	9.43701					26.95	1
12805077	Atp6v0a1 protein [Mus musculus]	239	27.8501	5.021					26.92	1
123228991	emerin [Mus musculus]	223	25.1192	4.70361					26.88	2
36963075	staufen [Mus musculus]	436	48.7094	9.86182					26.85	1
294471269	anti-botulism toxin B immunoglobulin kappa light chain variable region, partial [Mus musculus]	120	13.0455	7.23975	14.75	1			26.82	1
1039775738	PREDICTED: nuclear pore complex protein Nup205 isoform X2 [Mus musculus]	1968	222.905	6.31592					26.68	2	60.9	4
18490726	Tmem214 protein [Mus musculus]	374	41.8738	8.42627					26.51	1	55.09	2
74220133	unnamed protein product, partial [Mus musculus]	632	70.1807	5.64307					26.33	1
126722757	phosphatidylserine decarboxylase proenzyme, mitochondrial [Mus musculus]	406	45.8976	9.56885					26.28	3
26325969	unnamed protein product [Mus musculus]	311	34.903	8.03076					26.26	1
26375409	unnamed protein product [Mus musculus]	260	28.174	9.99365					26.12	1
595582387	thioredoxin-related transmembrane protein 2 isoform b [Mus musculus]	257	29.5722	8.71924					26.1	1
74183422	unnamed protein product [Mus musculus]	318	35.0412	6.32861					26.1	1
568974963	PREDICTED: Golgi SNAP receptor complex member 2 isoform X2 [Mus musculus]	165	19.5592	9.49561					26.08	1
257348218	immunoglobulin kappa light chain variable region, partial [Mus musculus]	107	11.7818	7.12256					26.07	2
26339936	unnamed protein product, partial [Mus musculus]	422	45.8682	9.49561					26.02	2	108.48	5
755499475	PREDICTED: nuclear receptor coactivator 5 isoform X1 [Mus musculus]	406	48.0462	9.68604					26.02	2	99.82	5
74191040	unnamed protein product, partial [Mus musculus]	301	35.0719	8.03076					25.93	1
164565394	dnaJ homolog subfamily C member 11 [Mus musculus]	559	63.1938	8.32373					25.91	3
12836661	unnamed protein product [Mus musculus]	1123	117.98	4.36084					25.86	3
148666415	mCG141792, partial [Mus musculus]	114	12.6522	5.98584					25.82	1	24.83	1
12853982	unnamed protein product [Mus musculus]	552	61.0879	6.44287					25.76	1
568980072	PREDICTED: extended synaptotagmin-2 isoform X7 [Mus musculus]	501	55.8457	5.97314					25.74	2	25.8	1
51092303	Try10-like trypsinogen precursor [Mus musculus]	246	26.5138	5.05908					25.71	1
26344299	unnamed protein product, partial [Mus musculus]	698	76.4399	6.02393					25.66	2
12837563	unnamed protein product [Mus musculus]	167	18.4923	10.0815					25.45	1
2415356	mAb638 IgG1/k VHDJ region, partial [Mus musculus]	108	12.2329	9.01221	43.55	1			25.43	2	29.23	2
14318594	Cd47 protein, partial [Mus musculus]	223	24.1576	9.51025					25.43	1	0	1
74139045	unnamed protein product, partial (mitochondrion) [Mus musculus]	238	26.7093	6.7417					25.39	1
148701589	acyl-CoA synthetase long-chain family member 6, isoform CRA_a [Mus musculus]	589	65.427	6.84424					25.23	1	36.0133	4
568963803	PREDICTED: probable threonine protease PRSS50 isoform X1 [Mus musculus]	429	47.1951	8.99756					25.12	1
41387920	ANA immunoglobulin kappa light chain, partial [Mus musculus]	102	11.1303	5.96045					25.05	1
74139040	unnamed protein product, partial [Mus musculus]	367	40.87	7.69385					25.05	1
124249335	testis-expressed sequence 10 protein [Mus musculus]	928	105.143	9.15869					24.91	3
12841984	unnamed protein product [Mus musculus]	245	28.015	8.68994					24.77	2
12833038	unnamed protein product [Mus musculus]	353	38.5063	9.0415					24.71	4
26344942	unnamed protein product [Mus musculus]	446	49.286	6.23975					24.59	1	24.51	1
74203633	unnamed protein product [Mus musculus]	306	34.5497	9.71533					24.58	1	23.19	1
211830675	Sec16a protein, partial [Mus musculus]	800	86.6432	5.77002					23.78	3	38.3	1
1039748208	PREDICTED: glycosylphosphatidylinositol anchor attachment 1 protein isoform X1 [Mus musculus]	499	54.0841	7.1958					23.78	1
84457316	immunoglobulin H-chain V-region, partial [Mus musculus]	120	13.0833	7.94287					23.71	2
26346769	unnamed protein product [Mus musculus]	1066	116.671	6.16357	39.81	5			23.47	1	95.565	8
16307127	1-acylglycerol-3-phosphate O-acyltransferase 1 (lysophosphatidic acid acyltransferase, alpha) [Mus musculus]	285	31.7317	9.14404					23.45	2
511649886	immunoglobulin light chain variable region, partial [Mus musculus]	107	11.7538	5.40186					23.44	2
21706822	Cyp2s1 protein, partial [Mus musculus]	323	36.0428	7.56201					23.39	1
148689363	solute carrier family 25 (mitochondrial carnitine/acylcarnitine translocase), member 20 [Mus musculus]	251	27.7522	9.12939					23.25	1
74199655	unnamed protein product, partial [Mus musculus]	534	60.7357	8.90967					23.12	2	28.68	2
148697799	mCG48716, partial [Mus musculus]	127	14.1612	4.31006					23.07	1
806394077	Chain D, Fab Fragment Of Der P 1 Specific Antibody 10b9	222	24.101	8.80713	29.53	2			23.03	2
568918452	PREDICTED: adipocyte plasma membrane-associated protein isoform X2 [Mus musculus]	339	37.9743	6.58057					22.99	1	40.58	1
27818353	immunoglobulin heavy chain variable region, partial [Mus musculus]	108	11.7908	8.45557	46.16	2			22.94	2
6518606	adhesion protein RA175N [Mus musculus]	278	30.6171	4.94482					22.78	2
300470618	immunoglobulin heavy chain, partial [Mus musculus]	115	13.0004	9.46631					22.66	2
42490822	Adam10 protein, partial [Mus musculus]	381	43.487	8.95361					22.38	1
290351661	immunoglobulin heavy chain, partial [Mus musculus]	116	13.0034	9.01221					22.37	2
26330238	unnamed protein product [Mus musculus]	145	16.5929	5.14795					22.35	1
755563884	PREDICTED: phosphatidylinositol 4-kinase type 2-alpha isoform X2 [Mus musculus]	459	51.8994	7.6499					22.28	1	25.35	1
126143506	unnamed protein product [Mus musculus]	406	45.9397	6.97607					22.21	1
26351579	unnamed protein product [Mus musculus]	457	49.3239	8.104					22.2	1
15126703	Xpo1 protein [Mus musculus]	564	64.3439	5.92236					22.19	2	56.7	3
597436878	unconventional myosin-Ib isoform 3 [Mus musculus]	1078	124.955	9.14404	69.5	3			22.14	1	88.3671	8
194613	immunoglobulin gamma-chain, partial [Mus musculus domesticus]	149	16.8064	8.35303					22.1	3
1333993	unnamed protein product, partial [Mus musculus]	98	11.2485	9.12939					22.1	3
568927026	PREDICTED: trimeric intracellular cation channel type B isoform X1 [Mus musculus]	176	19.659	9.67139					22.02	2
148691019	zinc finger, DHHC domain containing 13 [Mus musculus]	622	70.8813	8.19189					21.96	1
74186630	unnamed protein product [Mus musculus]	271	28.9906	5.07178					21.69	1
1531570	anti-folate binding protein, partial [Mus musculus]	108	11.8098	7.37158	39.43	2			21.66	1
568918341	PREDICTED: protein lunapark isoform X2 [Mus musculus]	302	32.7154	4.95752					21.64	1	44.93	1
26334671	unnamed protein product [Mus musculus]	298	33.2085	9.65674					21.56	2
568935180	PREDICTED: ecto-ADP-ribosyltransferase 3 isoform X9 [Mus musculus]	344	39.6507	5.66846					21.32	2
58037133	neuroguidin [Mus musculus]	315	35.6368	9.5835					21.19	1
254675158	adenosine deaminase domain-containing protein 2 [Mus musculus]	561	59.2618	8.1333					21.17	1	118.99	8
26344253	unnamed protein product [Mus musculus]	863	94.5569	7.62061					21.08	1	72.54	5
13431609	RecName: Full=Integrin beta-5; Flags: Precursor	798	87.8511	6.16357					21.04	1
47117166	RecName: Full=NADH dehydrogenase [ubiquinone] 1 alpha subcomplex subunit 12; AltName: Full=Complex I-B17.2; Short=CI-B17.2; Short=CIB17.2; AltName: Full=NADH-ubiquinone oxidoreductase subunit B17.2	145	17.0756	9.36377					21.01	1
193367	glycerol-3-phosphate acyltransferase [Mus musculus]	827	93.6303	7.92822					20.77	1	25.2	1
148685240	RIKEN cDNA 2610020H08, isoform CRA_b [Mus musculus]	353	40.0139	8.38232					20.67	2
148671490	microtubule-associated protein 7, isoform CRA_c [Mus musculus]	266	29.9945	10.4478	20.18	2			20.55	2
148684341	asparagine-linked glycosylation 8 homolog (yeast, alpha-1,3-glucosyltransferase), isoform CRA_c [Mus musculus]	233	26.0192	9.23193					20.32	1
30047836	MutS homolog 2 (E. coli) [Mus musculus]	935	104.133	5.96045					20.13	1	23.86	2
148697453	mCG14628 [Mus musculus]	90	9.41608	10.0815					19.87	1
145699091	nesprin-2 [Mus musculus]	6874	782.238	5.32568					18.92	4	50.52	4
38098766	ANA immunoglobulin kappa light chain, partial [Mus musculus]	97	10.6613	8.48486					18.52	2
549897	Ig heavy chain V region, partial [Mus musculus]	98	10.8003	9.05615					18.39	1
568934249	PREDICTED: zinc finger protein 512 isoform X1 [Mus musculus]	485	55.5914	9.49561					17.68	1	50.33	2
49168991	immunoglobulin H-chain V-region, partial [Mus musculus]	121	13.4685	8.70459	0	6			17.01	11	0	4
148695542	nucleoporin 160, isoform CRA_a [Mus musculus]	1378	155.112	5.45264					0	1	76.915	8
148710036	golgi-specific brefeldin A-resistance factor 1 [Mus musculus]	1756	195.158	5.73193					0	1	28.79	1
27924153	Vps37d protein [Mus musculus]	128	13.4382	11.2974					0	1	0	1
148681216	AT hook containing transcription factor 1, isoform CRA_a [Mus musculus]	2184	240.769	6.59521					0	1
42543552	Chain H, Crystal Structure Of Fab 14f7, A Unique Anti-Tumor Antibody Specific For N-Glycolyl Gm3	231	25.2503	8.41162					0	2
223721	Ig kappa,anti-phenyloxazolone	107	11.62	8.85107					0	1
1556566	Ig light chain Fv fragment, partial [Mus musculus]	110	11.7679	7.95752					0	1
330441645	immunoglobulin heavy chain V(D)J region, partial [Mus musculus]	127	14.0534	5.45264					0	2
56675747	Immunoglobulin heavy chain variable region (CDR3), partial [Mus musculus]	111	12.3115	8.95361	0	4			0	4
307684091	immunoglobulin heavy chain variable region, partial [Mus musculus]	115	12.9163	9.14404					0	8
18071879	immunoglobulin heavy chain, partial [Mus musculus]	126	13.9328	9.30518					0	4
226235863	immunoglobulin heavy chain, partial [Mus musculus]	116	13.2565	9.18799					0	3
257074910	immunoglobulin heavy chain, partial [Mus musculus]	115	13.0194	8.27979					0	2
32263995	mAb immunoglobulin heavy chain variable region, partial [Mus musculus]	113	12.4209	7.97217					0	2
60359898	mFLJ00288 protein, partial [Mus musculus]	329	37.1432	7.44482					0	2
568913472	PREDICTED: nucleoporin NUP188 homolog isoform X1 [Mus musculus]	1565	173.928	7.10791					0	3
569001443	PREDICTED: peroxisomal NADH pyrophosphatase NUDT12 isoform X1 [Mus musculus]	299	33.0428	8.51416					0	1
1039730336	PREDICTED: ras-associated and pleckstrin homology domains-containing protein 1 isoform X7 [Mus musculus]	660	74.4461	6.46826					0	1
1196613	This CDS feature is included to show the translation of the corresponding V_region. Presently translation qualifiers on V_region features are illegal, partial [Mus musculus domesticus]	98	10.8674	9.43701	0	4			0	2
481974	Ig gamma-2a chain (mAb735) - mouse	446	49.0773	7.57666	5369.67	246					3656.58	164
167744845	Chain L, The Structure Of The Anti-C-Myc Antibody 9e10 Fab FragmentEPITOPE PEPTIDE COMPLEX REVEALS A NOVEL BINDING Mode Dominated By The Heavy Chain Hypervariable Loops	218	23.9636	5.93506	2584	122					1619.25	81
148682710	mCG49614, isoform CRA_b [Mus musculus]	444	49.7839	4.83057	251.787	15					1005.55	49
164518898	TBC1 domain family member 5 isoform b [Mus musculus]	815	91.7789	6.78564							955.851	47
148540424	immunoglobulin gamma 2b heavy chain precursor, partial [Mus musculus]	452	49.5314	7.54736							918.456	47
148686692	Cdc42 binding protein kinase beta, isoform CRA_b [Mus musculus]	1713	194.614	6.45557							838.544	55
74196040	unnamed protein product [Mus musculus]	375	42.1272	4.86865							651.093	32
26665404	immunoglobulin gamma-1 heavy chain [Mus musculus]	463	51.3345	7.18115							456.331	30
568910613	PREDICTED: tudor domain-containing protein 5 isoform X1 [Mus musculus]	1039	115.815	8.11865							452.939	35
9790153	peroxisomal membrane protein PEX14 [Mus musculus]	376	41.1828	5.10986							422.5	23
597955649	mAb2 anti-human butyrylcholinesterase immunoglobulin gamma 1 heavy chain, partial [Mus musculus]	442	48.6609	7.59131							416.106	31
13385298	lon protease homolog 2, peroxisomal isoform 1 [Mus musculus]	852	94.4673	7.2251							405.93	22
148700128	cell division cycle and apoptosis regulator 1, isoform CRA_a [Mus musculus]	881	103.32	5.50342							375.757	31
145207976	myotubularin-related protein 3 [Mus musculus]	1159	129.596	6.07471							352.601	18
10129788	Paxneb protein [Mus musculus]	422	46.295	8.95361							309.555	21
194541	immunoglobulin heavy chain, partial [Mus musculus]	138	14.9292	7.07861							306.751	14
70778726	WD repeat-containing protein WRAP73 [Mus musculus]	462	52.0191	7.18115							281.964	19
148678484	mCG18462 [Mus musculus]	1937	222.557	5.8335	159.16	12					256.07	13
20270273	afadin- and alpha-actinin-binding protein isoform a [Mus musculus]	615	70.9115	6.65381							253.877	12
148708157	SH3-domain binding protein 4, isoform CRA_b [Mus musculus]	887	98.8617	7.88428							241.038	18
893683585	SCY1-like protein 2 isoform 2 [Mus musculus]	929	103.123	8.01611							211.637	13
330441597	immunoglobulin heavy chain V(D)J region, partial [Mus musculus]	124	13.7893	5.17334	370.343	19					209.502	12
41352190	ANA immunoglobulin heavy chain variable region, partial [Mus musculus]	124	13.4906	8.42627	386.076	12					202.287	8
291463451	Chain H, The Crystal Structure Of The Jaa-f11 Monoclonal Antibody Fab Fragment	223	24.21	8.49951	289.759	15					185.54	9
241666485	peroxisomal membrane protein 11B isoform 2 [Mus musculus]	245	26.9856	9.99365							180.475	8
90710	Ig heavy chain V region (2S1.3) - mouse	115	12.8521	4.84326							177.695	7
156255161	acyl-CoA-binding domain-containing protein 5 isoform d [Mus musculus]	472	52.3373	5.2876							159.63	6
255958309	peroxisomal biogenesis factor 3 isoform 2 [Mus musculus]	359	40.6132	8.63135							157.11	6
148675820	gem (nuclear organelle) associated protein 5, isoform CRA_b [Mus musculus]	1501	166.35	6.7124							151.811	8
568984240	PREDICTED: kinesin-like protein KIF2A isoform X4 [Mus musculus]	659	74.798	6.45557							150.45	9
475393774	immunoglobulin heavy chain, partial [Mus musculus]	108	11.9896	5.37646							144.936	9
18044822	Missing oocyte, meiosis regulator, homolog (Drosophila) [Mus musculus]	875	98.2598	6.7124							136.66	11
149799180	anti-cucumber mosaic virus immunoglobulin heavy chain monoclonal antibody IgG8, partial [Mus musculus]	217	23.2234	8.29443							135.495	6
74181165	unnamed protein product [Mus musculus]	1510	172.503	9.14404							132.73	6
148664692	CDC23 (cell division cycle 23, yeast, homolog), isoform CRA_e [Mus musculus]	559	64.5276	6.93213							130.61	6
26350547	unnamed protein product [Mus musculus]	584	64.9505	9.36377							129.095	9
1872407	anti-DNA immunoglobulin heavy chain IgG, partial [Mus musculus]	113	12.6602	8.80713	190.575	16					127.619	8
327315389	CCR4-NOT transcription complex subunit 1 isoform 1 [Mus musculus]	2326	260.791	7.02002							124.71	9
28565271	peroxisomal biogenesis factor 5 isoform 2 [Mus musculus]	602	66.7646	4.55127							120.134	7
27543853	V248-D-J-IgG1, partial [Mus musculus]	132	14.267	8.39697	143.161	14					117.254	9
28972590	mKIAA1046 protein, partial [Mus musculus]	947	104.67	7.09326							110.18	4
244793002	probable ATP-dependent RNA helicase YTHDC2 [Mus musculus]	1445	160.99	8.51416							110.17	5
26379639	unnamed protein product [Mus musculus]	291	32.7816	6.93213							109.813	9
1039746727	PREDICTED: protein polybromo-1 isoform X32 [Mus musculus]	1586	182.556	7.02002							109.165	9
330441971	immunoglobulin heavy chain V(D)J region, partial [Mus musculus]	67	7.66371	8.14795							106.79	6
290351953	immunoglobulin heavy chain, partial [Mus musculus]	115	12.7444	9.40771							104.624	9
29837529	immunoglobulin heavy chain, partial [Mus musculus]	114	12.5782	9.1001							103.973	7
14789912	Peroxisomal biogenesis factor 16 [Mus musculus]	336	38.6248	9.64209							98.9298	5
110590783	Chain H, Crystal Structure Analysis Of The Anti-Arsonate Germline Antibody 36-65 In Complex With A Phage Display Derived Dodecapeptide Rlliadppspre	222	23.9068	8.92432							94.9911	3
19527244	peroxisome assembly protein 12 [Mus musculus]	359	40.6071	8.99756							90.23	8
41352230	ANA immunoglobulin heavy chain variable region, partial [Mus musculus]	132	14.627	7.82568							89.6956	6
29789351	nuclear pore complex protein Nup107 [Mus musculus]	926	106.65	5.42725							89.34	6
568907697	PREDICTED: cullin-3 isoform X2 [Mus musculus]	687	79.4335	8.19189							88.9739	2
734458692	Chain H, Mt1-mmp:fab Complex (form I)	218	23.4567	9.05615							88.039	7
755560705	PREDICTED: supervillin isoform X14 [Mus musculus]	1429	158.849	8.32373							87.56	4
148703626	acyl-CoA synthetase long-chain family member 1, isoform CRA_a, partial [Mus musculus]	634	70.3395	6.94678							86.18	8
74145422	unnamed protein product, partial [Mus musculus]	694	78.2519	8.68994							84.2086	7
11692686	immunoglobulin heavy chain variable region, partial [Mus musculus]	98	10.8424	8.77783							80.9371	5
121949760	lamina-associated polypeptide 2 isoform alpha [Mus musculus]	693	75.1223	8.04541							80.6567	3
594591621	kinesin-like protein KIF2C isoform 2 [Mus musculus]	670	75.5373	7.98682							80.6158	4
148672633	solute carrier family 25 (mitochondrial carrier, peroxisomal membrane protein), member 17, isoform CRA_c [Mus musculus]	284	32.1907	10.1987							80.5809	6
4972847	anti-fluorescein immunoglobulin light chain, partial [Mus musculus]	100	10.847	7.12256							79.77	5
123864	RecName: Full=Ig heavy chain V region MOPC 173	117	13.0424	8.41162	121.865	6					79.6157	4
1039745948	PREDICTED: protein TASOR isoform X2 [Mus musculus]	1478	166.706	5.99854							79.28	6
1002830062	immunoglobulin heavy chain variable region, partial [Mus musculus]	108	11.9428	8.77783							79.1126	4
568972767	PREDICTED: E3 ubiquitin-protein ligase TRIM41 isoform X2 [Mus musculus]	394	44.5118	9.59814							73.89	6
6671497	ATP-binding cassette sub-family D member 1 [Mus musculus]	736	81.8069	8.70459							73.51	5
4633356	immunoglobulin heavy chain VHJ558-JH4 region, partial [Mus musculus]	104	11.8555	6.01123							73.2948	2
568978050	PREDICTED: WD repeat-containing protein 35 isoform X1 [Mus musculus]	991	112.613	6.21436							68.92	5
26338544	unnamed protein product [Mus musculus]	334	36.569	8.11865							68.02	2
309277	stimulatory G protein of adenylate cyclase, alpha chain [Mus musculus]	377	43.6272	7.12256	61.34	1					67.3467	3
28875242	immunoglobulin heavy chain VDJ, partial [Mus musculus]	100	11.2082	7.10791							66.48	5
200794	RNA polymerase II [Mus musculus]	1932	213.346	7.43018							65.53	5
49522537	Transportin 3 [Mus musculus]	923	104.137	5.56689							64.8	3
146219839	RNA helicase Mov10l1 [Mus musculus]	1187	132.703	7.29834							64.47	4
26352490	unnamed protein product [Mus musculus]	873	94.6426	6.37939							63.57	2
74152595	unnamed protein product, partial [Mus musculus]	652	71.4142	5.0083							61.1	3
1872287	anti-DNA immunoglobulin heavy chain IgG, partial [Mus musculus]	110	11.9208	9.18799	87.7736	7					60.4607	5
300470586	immunoglobulin heavy chain, partial [Mus musculus]	119	13.5317	8.38232	0	3					59.68	1
148705918	ubiquitin specific peptidase 46, isoform CRA_a, partial [Mus musculus]	127	14.7675	8.96826							59.44	2
1000379801	immunoglobulin heavy chain variable region, partial [Mus musculus]	116	13.0643	7.28369							59.3146	4
12836608	unnamed protein product [Mus musculus]	415	47.3403	7.97217							57.03	3
12851109	unnamed protein product, partial [Mus musculus]	277	30.9535	5.66846							54.73	3
74140584	unnamed protein product, partial [Mus musculus]	322	37.2977	6.39209							54.31	2
148697436	mCG8973, isoform CRA_a, partial [Mus musculus]	185	19.6146	8.86572							54.09	1
755540077	PREDICTED: inactive serine/threonine-protein kinase TEX14 isoform X6 [Mus musculus]	1166	131.211	5.21143							53.9167	3
148686577	mCG1050579, partial [Mus musculus]	114	12.6524	9.05615							53.6227	3
33859536	probable ATP-dependent RNA helicase DDX4 isoform 2 [Mus musculus]	702	76.4227	6.0874							52.4267	3
12839248	unnamed protein product [Mus musculus]	300	32.123	4.42432							52.22	1
568953496	PREDICTED: cell division cycle protein 16 homolog isoform X1 [Mus musculus]	526	60.2146	5.33838							52.04	3
226235701	immunoglobulin heavy chain, partial [Mus musculus]	114	12.5252	9.31982	58.2425	6					51.1116	3
261264713	immunoglobulin heavy chain variable region, partial [Mus musculus]	106	11.8747	8.38232	66.7426	7					50.7687	4
116284022	Gnpat protein, partial [Mus musculus]	585	66.5597	7.18115							50.69	2
7677495	sulfated glycoprotein-2 isoform 2 [Mus musculus]	372	43.0819	5.61768							50.68	3
568937412	PREDICTED: anaphase-promoting complex subunit 5 isoform X2 [Mus musculus]	622	68.82	6.91748							50.28	2
37590259	Arhgef10 protein [Mus musculus]	1100	121.948	6.82959							49.3567	9
60360560	mKIAA4177 protein, partial [Mus musculus]	796	84.2006	7.23975							48.18	2
148747566	cholesterol side-chain cleavage enzyme, mitochondrial precursor [Mus musculus]	526	60.2762	9.39307							47.05	3
256985168	kinesin-like protein KIF23 [Mus musculus]	953	108.707	8.66064							47.03	4
26327789	unnamed protein product [Mus musculus]	405	44.5794	8.06006							46.98	5
74205963	unnamed protein product, partial [Mus musculus]	488	55.5572	9.45166							46.38	2
12846848	unnamed protein product, partial [Mus musculus]	174	19.292	9.33447							45.62	1
15637232	anti-InlB monoclonal antibody IgG1 heavy chain, partial [Mus musculus]	213	22.7899	6.30322							44.23	2
553874	band 3, partial [Mus musculus]	899	99.7934	6.16357							44.07	3
6679567	polymerase I and transcript release factor [Mus musculus]	392	43.927	5.51611							43.123	5
148698639	target of EGR1, member 1 (nuclear), isoform CRA_c [Mus musculus]	329	37.1255	6.771							43.0633	3
74150132	unnamed protein product [Mus musculus]	352	39.2397	7.98682							42.75	1
74141265	unnamed protein product, partial [Mus musculus]	639	73.5981	8.11865							42.55	3
148665970	mCG129573, isoform CRA_a [Mus musculus]	836	92.4683	9.62744							41.76	3
12847283	unnamed protein product [Mus musculus]	263	28.7037	6.97607							40.86	2
568987107	PREDICTED: vinexin isoform X4 [Mus musculus]	590	66.7805	7.89893							40.64	3
57506383	immunoglobulin A heavy chain variable region, partial [Mus musculus]	118	12.9363	9.01221							40.53	2
755522604	PREDICTED: RUS1 family protein C16orf58 homolog isoform X1 [Mus musculus]	326	36.3671	7.34229							40.3767	3
21595485	Fliih protein, partial [Mus musculus]	754	86.8293	5.51611							40.33	1
148694968	PRP40 pre-mRNA processing factor 40 homolog A (yeast), isoform CRA_a, partial [Mus musculus]	814	94.047	7.35693							40.33	2
1039728377	PREDICTED: tensin-1 isoform X18 [Mus musculus]	1751	186.955	8.20654							39.73	2
26347873	unnamed protein product [Mus musculus]	170	18.3244	8.5874							39.34	3
1002831308	immunoglobulin heavy chain variable region, partial [Mus musculus]	112	12.6972	8.41162							38.68	3
1039780036	PREDICTED: transmembrane protein 135 isoform X2 [Mus musculus]	319	36.4577	9.36377							38.35	1
148707326	kinesin-associated protein 3, isoform CRA_b, partial [Mus musculus]	717	82.7775	5.16064							37.79	2
148670242	mCG129379, partial [Mus musculus]	136	15.4228	8.06006							37.08	1
13878205	testis-expressed sequence 13B protein [Mus musculus]	186	21.7362	8.96826							36.74	2
1039753415	PREDICTED: scaffold attachment factor B1 isoform X2 [Mus musculus]	782	88.5842	7.07861							36.2833	5
148683043	mCG3937, isoform CRA_a, partial [Mus musculus]	217	23.9689	9.93506							36.06	1
159164225	Chain A, The Solution Structure Of The First Thioredoxin Domain Of Mouse Protein Disulfide-Isomerase A6	130	13.6528	6.53662							35.38	1
47847436	mFLJ00153 protein, partial [Mus musculus]	505	55.4515	8.20654							35.34	1
72679289	Usp7 protein, partial [Mus musculus]	887	103.351	5.74463							35.27	4
568976476	PREDICTED: sentrin-specific protease 3 isoform X1 [Mus musculus]	551	62.5306	8.89502							34.53	1
26333981	unnamed protein product [Mus musculus]	418	46.6688	8.23584							34.47	2
12851483	unnamed protein product, partial [Mus musculus]	132	15.4851	9.72998							33.79	2
568917957	PREDICTED: sulfide:quinone oxidoreductase, mitochondrial isoform X2 [Mus musculus]	242	27.6431	8.83643							33.3	1
148685148	mCG141495, isoform CRA_b [Mus musculus]	266	30.9451	7.07861							32.75	1
6754656	mannose-binding protein C precursor [Mus musculus]	244	25.9409	5.05908							32.48	2
568994640	PREDICTED: protein HIRA isoform X3 [Mus musculus]	933	102.567	8.23584							32.43	2
74182277	unnamed protein product [Mus musculus]	753	83.2523	7.86963							31.79	1
21410145	Ddx21 protein, partial [Mus musculus]	689	75.8083	9.30518							31.15	2
545556201	PREDICTED: cell differentiation protein RCD1 homolog isoform X3 [Canis lupus familiaris]	245	27.5857	8.45557							30.09	2
50511209	mKIAA1966 protein, partial [Mus musculus]	507	59.5894	7.56201							30	1
568960787	PREDICTED: unconventional myosin-Va isoform X6 [Mus musculus]	1828	212.201	8.6167							29.97	4
13278504	Psmc5 protein, partial [Mus musculus]	306	34.144	7.89893							29.45	1
74190271	unnamed protein product, partial [Mus musculus]	476	51.0515	6.55127							29.06	1
148683478	fibrinogen, gamma polypeptide [Mus musculus]	436	49.3458	5.85889							28.86	1
37194655	Smchd1 protein, partial [Mus musculus]	553	62.8675	8.55811							28.83	1
148689166	mCG4444, partial [Mus musculus]	860	96.4015	5.93506							28.54	1
12857087	unnamed protein product [Mus musculus]	393	43.0286	10.0376							28.45	1
27370212	ecto-NOX disulfide-thiol exchanger 1 isoform 2 [Mus musculus]	643	73.2346	5.65576							28.24	2
74183079	unnamed protein product, partial [Mus musculus]	384	42.3032	8.11865							28.09	2
148666103	mCG140819, isoform CRA_a [Mus musculus]	314	34.083	5.0083							27.93	1
148703754	ubiquitin specific peptidase 9, X chromosome [Mus musculus]	1374	155.25	5.89697							27.9	1
281182922	transmembrane protein 11, mitochondrial isoform 2 [Mus musculus]	176	19.795	6.25244							27.65	1
12846277	unnamed protein product [Mus musculus]	351	38.6078	6.0874							27.51	2
160837788	actin-related protein 2/3 complex subunit 1B [Mus musculus]	372	41.0375	8.35303							27.1	1
148703977	mCG3854, isoform CRA_b [Mus musculus]	915	101.858	5.64307							26.59	2
12856485	unnamed protein product, partial [Mus musculus]	490	53.3842	5.5542							26.46	1
148671911	RIKEN cDNA 2610039C10, isoform CRA_c [Mus musculus]	109	11.6255	5.47803							26.35	1
12832967	unnamed protein product [Mus musculus]	333	34.9864	9.39307							26.25	1
226246593	actin-related protein 10 [Mus musculus]	417	46.1783	7.60596							26.06	1
755535031	PREDICTED: dual specificity tyrosine-phosphorylation-regulated kinase 2 isoform X2 [Mus musculus]	526	59.4816	9.48096							25.7467	4
148688926	mCG113246 [Mus musculus]	112	13.2741	8.38232							25.08	1
148666718	chaperonin subunit 7 (eta), isoform CRA_c, partial [Mus musculus]	402	43.932	7.12256							24.78	1
1709556	RecName: Full=Peroxisome biogenesis factor 2; AltName: Full=Peroxin-2; AltName: Full=Peroxisomal membrane protein 3; AltName: Full=Peroxisome assembly factor 1; Short=PAF-1	305	34.7086	8.45557							24.77	1
23512288	Polymerase (RNA) II (DNA directed) polypeptide B [Mus musculus]	1167	132.985	7.15186							24.68	2
74140496	unnamed protein product, partial [Mus musculus]	1051	110.773	6.30322							24.5	2
125347421	transketolase-like protein 1 [Mus musculus]	595	65.2023	6.02393							24.18	1
755538628	PREDICTED: protocadherin Fat 2 isoform X2 [Mus musculus]	2963	327.954	5.021							24.16	1
74152775	unnamed protein product [Mus musculus]	185	21.5439	9.08545							24.13	1
74193585	unnamed protein product, partial [Mus musculus]	190	21.4586	8.86572							24.04	1
32451771	Wdr62 protein [Mus musculus]	1075	119.1	5.70654							23.94	1
26353676	unnamed protein product [Mus musculus]	223	24.5501	8.39697							23.88	1
[truncated: 144 more rows]

## Sheet: MS List after subtraction
Accession	Description	# AAs	MW [kDa]	calc. pI	control IgG IP		HORMAD1 IP		REC8 IP		RAD21L IP
					Score	PSMs	Score	PSMs	Score	PSMs	Score	PSMs
575501627	HORMA domain-containing protein 1 isoform a [Mus musculus]	392	44.9047	8.41162			10735.2	479	266.477	22	147.228	13
109689713	synaptonemal complex protein 2 [Mus musculus]	1500	172.014	7.92822			7694.71	294	2000.37	105	1172.34	73
113931162	HORMA domain-containing protein 2 [Mus musculus]	306	34.7895	7.48877			3720.5	155	33.45	2	56.8433	5
19527174	splicing factor 3B subunit 3 [Mus musculus]	1217	135.465	5.26221			3586.06	141	354.709	19	474.225	23
15214281	RecName: Full=Splicing factor 3B subunit 1; AltName: Full=Pre-mRNA-splicing factor SF3b 155 kDa subunit; Short=SF3b155; AltName: Full=Spliceosome-associated protein 155; Short=SAP 155	1304	145.724	7.09326			3251.06	144	500.983	29	412.27	29
13386452	histone H2B type 3-A [Mus musculus]	126	13.9856	10.3745			2514.54	61
148684606	nuclear mitotic apparatus protein 1, isoform CRA_b [Mus musculus]	2088	234.858	5.92236			1970.34	101
568916096	PREDICTED: lupus La protein homolog isoform X1 [Mus musculus]	414	47.6559	9.77393			1723.63	75	423.92	19	543.808	26
6678053	small nuclear ribonucleoprotein-associated protein B [Mus musculus]	231	23.6402	10.9019			1532.69	58	186.04	10	178.75	12
144922627	nuclear cap-binding protein subunit 1 [Mus musculus]	790	91.8677	6.63916			1406.6	76	237.877	15	358.026	19
114052106	U1 small nuclear ribonucleoprotein A [Mus musculus]	287	31.8145	9.80322			1269.16	76	60.7967	5	85.14	7
13386106	cleavage and polyadenylation specificity factor subunit 5 [Mus musculus]	227	26.2237	8.82178			1235.14	48	75.1167	3	28.12	3
115298670	U5 small nuclear ribonucleoprotein 40 kDa protein [Mus musculus]	358	39.2507	8.104			1028.72	55	138.827	8	200.87	10
126090932	nucleolar protein 56 [Mus musculus]	580	64.4241	9.14404			1023.89	40	329.607	14	121.348	12
568972574	PREDICTED: 116 kDa U5 small nuclear ribonucleoprotein component isoform X1 [Mus musculus]	969	109.047	5.021			947.545	46	83.53	5	81.06	5
115583687	pre-mRNA-processing-splicing factor 8 [Mus musculus]	2335	273.443	8.83643			940.808	77	41.755	6	73.1492	10
226442799	synaptonemal complex protein 3 [Mus musculus]	254	29.2909	8.86572			912.608	40	191.81	10	205.117	16
301603652	PREDICTED: protein mago nashi homolog [Xenopus tropicalis]	146	17.0808	6.39209			820.358	44	108.556	9	202.92	10
7021537	U2 small nuclear ribonucleoprotein A' [Mus musculus]	254	28.2111	8.63135			792.44	26	82.5167	3	80.98	4
569005837	PREDICTED: splicing factor 3B subunit 2 isoform X1 [Mus musculus]	877	98.0378	5.61768			788.45	48	45.5	9	100.57	11
6671569	60S acidic ribosomal protein P0 [Mus musculus]	317	34.1948	6.25244			766.893	30	151.207	6
5902102	small nuclear ribonucleoprotein Sm D1 isoform 1 [Homo sapiens]	119	13.2734	11.561			760.582	37	92.92	4	72.73	3
13277927	Ribosomal protein, large, P0 [Mus musculus]	317	34.1647	6.25244			756.523	30	134.78	6	199.09	10
160333553	60S ribosomal protein L12 [Mus musculus]	165	17.7935	9.42236			731.191	23	184.111	7	125.773	7
24638446	histone H2A type 2-C [Homo sapiens]	129	13.9798	10.9019			718.423	40	141.06	9	158.329	10
166235158	synaptonemal complex protein 1 [Mus musculus]	993	115.863	5.84619			715.532	41	45.34	1	49.61	2
15079335	Small nuclear ribonucleoprotein D3 [Mus musculus]	126	13.9764	10.4624			714.32	34	66.33	4	51.25	4
74219350	unnamed protein product [Mus musculus]	513	57.5353	7.18115			700.129	30	47.35	3	193.52	10
545891407	PREDICTED: serine/arginine-rich splicing factor 3-like [Sus scrofa]	124	14.1942	10.0815			692.767	38	29.52	4	61.0667	5
40796182	Ribosomal protein L7A [Mus musculus]	266	30.006	10.5649			680.497	34	85.6233	4	64.73	2
22507391	polyadenylate-binding protein 4 isoform 2 [Mus musculus]	615	67.8097	9.49561			639.817	25			384.633	18
10946612	piwi-like protein 1 [Mus musculus]	862	98.5118	9.37842			628.843	36	269.101	18	294.34	19
23346437	splicing factor 3B subunit 4 [Mus musculus]	424	44.3271	8.55811			616.942	19	26.45	1	68.13	1
21450323	heterogeneous nuclear ribonucleoprotein U-like protein 1 isoform 1 [Mus musculus]	859	95.9425	6.58057			616.576	40			47.38	1
10185723	Y-box protein 3 long isoform [Mus musculus]	361	38.8033	9.68604			611.597	19			148.437	7
148688939	cold shock domain protein A, isoform CRA_b [Mus musculus]	292	30.6885	9.71533			610.203	19			148.437	7
13592009	60S ribosomal protein L10a [Rattus norvegicus]	217	24.8155	9.93506			590.617	35	89.5367	7	119.207	6
158854018	cohesin subunit SA-3 [Mus musculus]	1240	141.077	6.29053			585.555	35	3327.8	151	2611.17	122
110835723	pre-mRNA-splicing factor ATP-dependent RNA helicase DHX15 isoform 2 [Mus musculus]	795	90.9492	7.45947			575.171	32	118.911	9	158.625	9
74212109	unnamed protein product [Mus musculus]	444	49.62	4.85596			570.224	26	1104.54	51	954.579	49
146149191	SNW domain-containing protein 1 [Mus musculus]	536	61.4235	9.48096			551.821	32	48.3	1	126.814	5
165932270	splicing factor 3A subunit 1 [Mus musculus]	791	88.4894	5.22412			550.713	33	47.09	2	88.8133	6
12963615	tubulin beta-3 chain [Mus musculus]	450	50.3862	4.93213			532.923	26	1088.01	48	882.604	43
23346561	RNA cytidine acetyltransferase [Mus musculus]	1024	115.346	8.32373			508.736	40	25.1733	4
74141002	unnamed protein product, partial [Mus musculus]	499	56.0444	7.86963			507.855	30	134.061	7	184.535	9
1262300	casein kinase II alpha subunit [Mus musculus]	391	45.1508	7.69385			507.568	24	102.81	5	56.3433	5
14198039	Rnps1 protein, partial [Mus musculus]	214	24.3826	12.0298			499.873	19	90.47	3	161.58	9
21539655	pre-mRNA-processing factor 6 [Mus musculus]	941	106.655	8.08936			498.951	30	26.79	1	74.47	6
148674766	mCG114749, isoform CRA_a, partial [Mus musculus]	191	22.1821	10.1841			475.24	16	70.55	4	55.39	6
148696228	activating signal cointegrator 1 complex subunit 3-like 1, isoform CRA_a [Mus musculus]	2135	244.38	6.04932			470.82	28	114.767	6	80.715	9
2832298	pleiotropic regulator 1 [Mus musculus]	513	56.928	9.17334			465.012	25	83.2333	3	156.335	8
11527222	high mobility group protein B2 [Mus musculus]	210	24.1609	7.31299			452.058	19	26.51	1	30.19	1
12858161	unnamed protein product [Mus musculus]	420	46.8814	8.54346			424.795	21	54.84	3	52.9167	6
227497256	pre-mRNA-splicing factor 38A [Mus musculus]	312	37.4134	10.0083			421.69	20	36.2	1	42.24	2
189181668	actin-like protein 6A [Mus musculus]	429	47.4173	5.60498			416.133	21			131.23	5
7106331	histone H2AX [Mus musculus]	143	15.1334	10.7407			408.357	26	181.678	7	160.045	10
26330019	unnamed protein product [Mus musculus]	326	36.1742	9.17334			404.778	23	72.09	2	111.18	4
110625681	peptidyl-prolyl cis-trans isomerase CWC27 homolog [Mus musculus]	469	53.5099	5.52881			402.835	17
568935106	PREDICTED: 60S ribosomal protein L5 isoform X1 [Mus musculus]	296	34.2477	9.77393			398.205	17	48.83	2	57.47	3
26341410	unnamed protein product, partial [Mus musculus]	178	20.2905	9.78857			398.043	17	63.93	4
148705446	protein phosphatase 1, catalytic subunit, beta isoform, partial [Mus musculus]	310	35.2927	6.93213			383.676	18	61.44	5
545825212	PREDICTED: poly(rC)-binding protein 2 isoform X29 [Sus scrofa]	330	34.8239	8.00146			374.588	24	88.71	5	116.791	9
74138855	unnamed protein product [Mus musculus]	1140	126.771	5.2876			374.261	19	44.94	2	202.607	15
13385660	pre-mRNA-splicing factor SYF1 [Mus musculus]	855	99.9243	6.22705			371.079	22			16.12	1
26350443	unnamed protein product [Mus musculus]	301	33.6128	6.99072			369.668	19	165.94	6	136.629	7
13385288	crooked neck-like protein 1 [Mus musculus]	690	83.3634	6.93213			367.426	19			45.42	2
13278367	Rbm39 protein, partial [Mus musculus]	429	46.9701	8.67529			358.849	12	90.8367	5	151.553	9
4826972	RNA-binding protein 8A [Homo sapiens]	174	19.8767	5.71924			356.993	27	76.28	2	114.877	3
269847798	interleukin-1 receptor-associated kinase 1-binding protein 1 isoform 1 [Mus musculus]	259	28.8429	8.32373			356.818	20	35.9733	3	128.503	6
22779899	cell division cycle 5-like protein [Mus musculus]	802	92.1325	8.01611			355.292	24			20.95	2
148698410	mCG17252, isoform CRA_c [Mus musculus]	485	56.8683	5.2749			353.392	25	56.82	2
148678936	SWI/SNF related, matrix associated, actin dependent regulator of chromatin, subfamily a, member 5, partial [Mus musculus]	993	116.387	8.47021			352.82	21	80.6367	7	113.657	11
20070404	U4/U6.U5 tri-snRNP-associated protein 2 [Mus musculus]	564	65.1056	8.89502			351.578	20
12845066	unnamed protein product [Mus musculus]	173	19.7467	6.16357			351.1	27	76.28	2	114.877	3
6677775	60S ribosomal protein L22 isoform a [Mus musculus]	128	14.7498	9.18799			348.132	10
312005	small nuclear ribonucleoprotein E, partial [Mus musculus]	81	9.55001	8.79248			345.695	13	31.32	1	36.71	2
51491831	cilia- and flagella-associated protein 20 [Bos taurus]	193	22.7339	9.75928			342.607	17
283806685	putative RNA-binding protein Luc7-like 2 isoform 3 [Mus musculus]	325	38.5877	9.90576			330.193	15	59.83	5	203.95	9
20072624	Heterogeneous nuclear ribonucleoprotein L [Mus musculus]	555	60.0851	7.10791			320.348	24	89.68	5	148.975	9
14290512	SEC22 vesicle trafficking protein homolog B (S. cerevisiae) [Mus musculus]	215	24.7068	8.51416			318.8	16	317.647	15	324.65	11
458393	histone H1t [Mus musculus]	208	21.6262	11.7808			316.42	12	100.21	5	138.48	5
47059006	60S ribosomal protein L18a [Rattus norvegicus]	176	20.7189	10.7114			314.736	19			49.87	2
148694624	mCG10153 [Mus musculus]	115	12.8217	9.62744			313.878	17	24.94	2	20.24	1
148677440	mCG4465 [Mus musculus]	160	18.5971	10.4185			310.541	18			55.2833	3
127139140	E3 ubiquitin-protein ligase TRIM21 [Mus musculus]	462	53.2934	6.69775			307.541	14
148707489	DEAH (Asp-Glu-Ala-His) box polypeptide 9, isoform CRA_a [Mus musculus]	1174	131.636	6.30322			300.121	20	292.868	13	291.892	15
74202495	unnamed protein product, partial [Mus musculus]	740	83.6549	7.92822			297.893	13
37718972	SWI/SNF complex subunit SMARCC2 isoform 3 [Mus musculus]	1099	121.297	5.45264			294.852	13	34.81	3	476.758	20
5174447	receptor of activated protein C kinase 1 [Homo sapiens]	317	35.0546	7.69385			294.116	10	152.247	8	163.51	8
672424492	heterogeneous nuclear ribonucleoprotein K isoform 4 [Mus musculus]	439	48.4802	5.92236			290.724	10	246.67	10	199.47	9
568949767	PREDICTED: antigen KI-67 isoform X2 [Mus musculus]	3033	334.775	9.75928			288.18	22
13385472	60S ribosomal protein L14 [Mus musculus]	217	23.5492	11.019			284.11	10	78.91	1	98.66	2
71067130	WD repeat domain-containing protein 83 [Mus musculus]	315	34.4219	5.87158			282.862	13
26344986	unnamed protein product [Mus musculus]	350	41.1451	8.55811			282.516	13	51.08	2	26.8	2
23956110	U2 small nuclear ribonucleoprotein B'' [Mus musculus]	225	25.307	9.71533			280.731	10			68.6067	3
19070182	myb-binding protein 1a [Mus musculus]	1344	151.886	8.92432			277.87	11	253.36	14	143.08	10
256665245	cleavage and polyadenylation specificity factor subunit 7 isoform 2 [Mus musculus]	462	51.0258	7.78174			272.053	11
13386056	nuclear cap-binding protein subunit 2 [Mus musculus]	156	18.0058	7.81104			263.464	9
26328001	unnamed protein product [Mus musculus]	292	31.0252	5.04639			262.764	15	74.58	2	227.43	11
30794470	ribosomal L1 domain-containing protein 1 [Mus musculus]	452	50.3903	9.979			261.183	9
15886832	67 kDa polymerase-associated factor PAF67 [Mus musculus]	564	66.6043	6.44287			256.972	14
148670393	mCG50680 [Mus musculus]	338	37.1678	6.04932			255.946	11	327.784	11	294.201	13
568923591	PREDICTED: 28S ribosomal protein S29, mitochondrial isoform X1 [Mus musculus]	391	44.6712	8.93896			253.797	15			26.14	1
595763400	mRNA turnover protein 4 homolog isoform 1 [Mus musculus]	239	27.5281	8.54346			251.427	14			42.39	1
148697420	mCG5378 [Mus musculus]	159	17.3483	9.75928			249.733	9
4506635	60S ribosomal protein L32 [Homo sapiens]	135	15.8498	11.3267			246.795	13	30.62	2	33.85	2
14249398	PHD finger-like domain-containing protein 5A [Homo sapiens]	110	12.397	8.41162			246.654	9			26.78	1
29336059	DNA-directed RNA polymerase II subunit RPB3 [Mus musculus]	275	31.4237	4.91943			244.685	10	20.52	1	96.18	5
36031035	structural maintenance of chromosomes protein 3 [Mus musculus]	1217	141.468	7.18115			243.58	14	12289.4	512	13880.5	624
148698365	mCG120681 [Mus musculus]	137	15.6706	11.8833			239.58	11	90.75	4	69.73	5
4504255	histone H2A.Z [Homo sapiens]	128	13.5446	10.5796			239.04	16
148697287	mCG7986 [Mus musculus]	358	40.6473	8.51416			238.335	12
26341832	unnamed protein product [Mus musculus]	495	54.9671	5.89697			237.483	15
27501448	eukaryotic translation initiation factor 6 [Mus musculus]	245	26.4942	4.7417			236.663	7
6755364	activated RNA polymerase II transcriptional coactivator p15 [Mus musculus]	127	14.4184	9.59814			236.629	12
7706326	splicing factor 3B subunit 6 [Homo sapiens]	125	14.5756	9.37842			231.99	10
30704889	Mrps9 protein, partial [Mus musculus]	307	35.556	8.23584			231.7	15
12849779	unnamed protein product [Mus musculus]	313	34.3354	8.27979			230.843	16	71.89	2	77.27	2
1039750726	PREDICTED: transformer-2 protein homolog beta isoform X3 [Mus musculus]	187	21.7656	10.0815			230.41	8	99.06	3	77.1467	4
568944434	PREDICTED: 28S ribosomal protein S35, mitochondrial isoform X1 [Mus musculus]	276	31.337	7.32764			229.801	7
19527358	pre-mRNA-processing factor 19 isoform 2 [Mus musculus]	504	55.2044	6.60986			229.795	19	106.446	8	197.7	11
55925589	U4/U6 small nuclear ribonucleoprotein Prp4 [Mus musculus]	521	58.3333	7.28369			228.93	15
133777022	Smarcd1 protein [Mus musculus]	476	54.8942	9.1001			227.432	12			102.051	11
118490060	inducible heat shock protein 70 [Mus musculus]	641	70.088	5.71924			223.605	11			189.823	12
683793	calnexin, partial [Mus musculus domesticus]	571	64.9714	4.62744			222.97	10	642.97	35	432.323	22
51259783	Wrd43 protein, partial [Mus musculus]	592	66.2825	5.13525			221.62	10			25.39	1
74139626	unnamed protein product [Mus musculus]	875	97.051	4.77979			220.64	10	33.1667	3	229.697	13
16554627	WD repeat-containing protein 5 [Homo sapiens]	334	36.5655	8.26514			215.61	8	42.36	1	80.46	5
158749553	splicing factor 3A subunit 2 [Mus musculus]	485	51.2464	9.64209			215.223	16
14149647	60S ribosomal protein L9 [Mus musculus]	192	21.8678	9.94971			214.074	15
33469980	pentatricopeptide repeat domain-containing protein 3, mitochondrial precursor [Mus musculus]	685	77.7468	5.88428			211.773	13
12847562	unnamed protein product, partial [Mus musculus]	422	49.5362	6.02393			210.06	11
254675270	40S ribosomal protein S5 [Mus musculus]	204	22.8621	9.71533			209.29	9	136.187	3	98.45	2
21703842	tRNA-splicing ligase RtcB homolog [Mus musculus]	505	55.2139	7.2251			202.734	10	33.83	1	31.81	2
119850953	Hist1h3e protein, partial [Mus musculus]	133	15.0203	11.1362			199.812	8	49.43	2	57.0541	3
32171175	protein BUD31 homolog [Homo sapiens]	144	16.9886	8.82178			198.392	13	25.45	2
1039751853	PREDICTED: putative oxidoreductase GLYR1 isoform X2 [Mus musculus]	477	51.6853	8.90967			198.23	12			69.41	6
157820487	histone cluster 3, H3 [Rattus norvegicus]	136	15.4195	10.9897			198.211	7	49.43	2	57.0541	3
148677077	SWI/SNF related, matrix associated, actin dependent regulator of chromatin, subfamily c, member 1, isoform CRA_a, partial [Mus musculus]	1057	118.571	5.68115			196.65	12
300360549	serine/arginine-rich splicing factor 10 isoform 5 [Homo sapiens]	182	22.1219	10.3306			196.025	9			32.74	2
755493397	PREDICTED: E3 ubiquitin-protein ligase TRIP12 isoform X18 [Mus musculus]	1566	175.915	6.48096			194.604	15	27.01	2
148668513	mitochondrial ribosomal protein S27, isoform CRA_a [Mus musculus]	415	47.7062	5.50342			193.855	11
13436047	Raly protein [Mus musculus]	296	31.1501	9.37842			191.205	13	43.6	3	86.12	6
223416	protein U4,myeloma	121	13.5366	7.92822			189.49	6	222.705	10	213.774	7
1359987	unnamed protein product, partial [Mus musculus]	105	11.6928	7.82568			189.49	6			213.774	7
225703070	centromere protein V [Mus musculus]	252	27.5238	9.78857			189.019	7	60.7	5	141.75	6
148705260	mCG52023, isoform CRA_b, partial [Mus musculus]	134	15.0824	6.0874			188.94	8
74194871	unnamed protein product, partial [Mus musculus]	690	76.3409	6.90283			188.36	5
34556205	cyclin-dependent kinase 2 isoform 1 [Mus musculus]	346	38.9534	8.54346			186.5	8	617.357	29	33.84	2
262231796	AT-rich interactive domain-containing protein 2 [Mus musculus]	1828	195.866	7.47412			186.378	11			181.754	10
12846904	unnamed protein product [Mus musculus]	295	32.8405	4.93213			184.84	11	50.57	1	55.5	1
148675005	mCG15301, isoform CRA_f [Mus musculus]	119	13.5943	9.89111			183.78	15
1039761966	PREDICTED: probable ATP-dependent RNA helicase DHX35 isoform X2 [Mus musculus]	677	75.6052	8.36768			183.74	10
13399310	40S ribosomal protein S10 [Mus musculus]	165	18.9038	10.1548			183.361	8	57.1533	3	45.57	2
12849498	unnamed protein product, partial [Mus musculus]	186	20.4214	8.70459			182.856	7	29.39	1
10181166	SWI/SNF-related matrix-associated actin-dependent regulator of chromatin subfamily E member 1 [Mus musculus]	411	46.6096	4.88135			181.79	9	43.26	1	230.505	8
13385728	microfibrillar-associated protein 1 [Mus musculus]	439	51.9227	4.98291			181.208	10
2347180	putative histone deacetylase [Mus musculus]	482	55.0216	5.41455			180.513	9			52.19	1
12835698	unnamed protein product [Mus musculus]	128	14.1926	8.47021			179.47	10
568971250	PREDICTED: fatty aldehyde dehydrogenase isoform X3 [Mus musculus]	482	53.6792	8.48486			178.216	9	210.54	7	362.727	17
12805423	U2af1 protein, partial [Mus musculus]	238	27.6664	8.80713			176.525	10	61.72	2	56.1833	3
148697232	mCG1035404 [Mus musculus]	239	27.0174	8.63135			172.76	10	56.8681	5	49.19	2
525001005	PREDICTED: 40S ribosomal protein S24 isoform X4 [Ficedula albicollis]	118	13.5965	10.77			171.71	5	125.617	3	65.98	2
257196186	poly(U)-binding-splicing factor PUF60 isoform c [Mus musculus]	499	53.9947	5.32568			171.67	7
12834931	unnamed protein product, partial [Mus musculus]	252	27.6405	9.72998			169.173	6	201.277	8	90.5467	3
6677905	Golgi apparatus protein 1 precursor [Mus musculus]	1175	133.646	6.84424			166.075	8	297.139	17	216.81	10
119372296	PCI domain-containing protein 2 [Mus musculus]	399	46.1019	8.52881			165.89	11
1039768212	PREDICTED: serine/arginine repetitive matrix protein 1 isoform X9 [Mus musculus]	810	90.8567	11.9419			162.93	3			34.55	1
148693880	WD repeat domain 61, isoform CRA_b, partial [Mus musculus]	302	33.3126	5.36377			161.625	8
27229101	redox-regulatory protein FAM213A [Mus musculus]	218	24.3789	9.17334			161.44	7	141.224	9	65.38	5
16751835	cleavage and polyadenylation specificity factor subunit 1 isoform 2 [Mus musculus]	1441	160.716	6.39209			159.8	12
359385700	14-3-3 protein zeta/delta isoform 2 [Mus musculus]	224	25.2785	4.80518			159.117	7	60.78	2
12832533	unnamed protein product [Mus musculus]	263	30.1885	6.88818			157.78	4	168.891	8	105.09	4
568920780	PREDICTED: fragile X mental retardation syndrome-related protein 1 isoform X3 [Mus musculus]	568	63.8759	6.39209			157.76	6
56540988	Rpl37a protein [Mus musculus]	82	8.9887	10.3745			156.81	5
148668461	mCG116119, partial [Mus musculus]	141	15.6456	10.8433			156.713	7	49.43	3	57.0541	4
27228982	28S ribosomal protein S23, mitochondrial isoform a [Mus musculus]	177	20.3355	8.5874			155.59	6
148706894	PRP3 pre-mRNA processing factor 3 homolog (yeast) [Mus musculus]	663	75.0888	9.64209			154.604	9
47682703	Eukaryotic translation initiation factor 3, subunit F [Mus musculus]	360	37.8573	5.57959			153.83	5
148708274	nucleolin, isoform CRA_b [Mus musculus]	488	53.4776	4.99561			152.44	8	137.35	5	65.2033	3
209862939	heme oxygenase 2 [Mus musculus]	315	35.7159	5.87158			151.57	7	124.415	10	177.963	10
16716475	ATP-dependent RNA helicase DDX50 [Mus musculus]	734	82.1248	9.24658			150.22	9			989.389	41
13386026	UPF0568 protein C14orf166 homolog [Mus musculus]	244	28.1348	6.88818			149.36	6	35.38	1
148670160	mCG8578, partial [Mus musculus]	203	24.0069	11.4585			149.286	7
74214496	unnamed protein product, partial [Mus musculus]	230	26.6748	10.9019			149.035	8
148695922	aquarius, isoform CRA_c [Mus musculus]	1400	161.678	7.1665			148.784	10
30704499	Pgam5 protein, partial [Mus musculus]	282	31.2703	8.82178			147.972	9	65.06	2	30.12	2
148680319	La ribonucleoprotein domain family, member 7, isoform CRA_b, partial [Mus musculus]	465	52.4456	9.40771			146.75	8
568929434	PREDICTED: peptidyl-prolyl cis-trans isomerase E isoform X2 [Mus musculus]	217	24.0948	7.00537			146.549	7	35.25	1	61.56	1
148666032	mCG129641 [Mus musculus]	105	12.2479	11.3999			146.105	9	29.6	1	35.7	2
22122445	parafibromin [Mus musculus]	531	60.5391	9.61279			144.916	10
206597551	coiled-coil domain-containing protein 36 [Mus musculus]	574	63.3	7.41553			143.8	6
625210704	PREDICTED: transformer-2 protein homolog alpha isoform X3 [Cricetulus griseus]	182	20.691	10.1694			143.65	4			137.14	2
254553321	40S ribosomal protein S3a [Mus musculus]	264	29.8657	9.72998			142.225	12	30.87	4	33.96	2
170784829	procollagen galactosyltransferase 1 precursor [Mus musculus]	617	71.0151	7.28369			142.02	5
7710086	ras-related protein Rab-10 [Mus musculus]	200	22.5266	8.38232			141.393	6	152.092	10	212.467	8
21703762	eukaryotic translation initiation factor 3 subunit M [Mus musculus]	374	42.4899	5.74463			139.75	7
148699697	mCG13402, isoform CRA_b [Mus musculus]	499	53.7499	9.39307			138.52	9	87.5167	6	60.61	6
625211609	PREDICTED: transmembrane emp24 domain-containing protein 2 [Cricetulus griseus]	159	18.25	5.37646			138.52	5	84.4867	6	72.3067	3
4506663	60S ribosomal protein L8 [Homo sapiens]	257	28.0073	11.0337			138.46	8
32880197	heterogeneous nuclear ribonucleoproteins A2/B1 isoform 2 [Mus musculus]	301	32.4404	8.71924			138.173	8	105.341	9
226443091	heterogeneous nuclear ribonucleoprotein A0 [Mus musculus]	305	30.5117	9.30518			137.85	5	75.5616	4	45.6933	3
569011631	PREDICTED: sex comb on midleg-like protein 2 isoform X2 [Mus musculus]	1045	113.056	9.24658			135.417	7	125.68	5	2604.34	97
20072723	Rab5c protein, partial [Mus musculus]	203	22.2052	7.76709			135.06	5	89.5533	4	78.59	3
21312784	peptidyl-prolyl cis-trans isomerase-like 1 [Mus musculus]	166	18.2251	7.98682			134.91	8
148672534	polymerase (DNA-directed), delta interacting protein 3, isoform CRA_b [Mus musculus]	391	42.881	9.979			132.75	6			84.78	5
6754994	poly(rC)-binding protein 1 [Mus musculus]	356	37.4739	7.09326			131.927	6	73.27	3	92.42	5
22122459	BUD13 homolog [Mus musculus]	637	72.0955	9.94971			131.523	7
12851175	unnamed protein product [Mus musculus]	276	29.9038	6.41748			130.513	7	84.38	3	48.62	1
74227813	unnamed protein product, partial [Mus musculus]	245	28.1122	6.03662			129.28	8
26325943	unnamed protein product, partial [Mus musculus]	293	33.7726	6.46826			128.68	7
74227727	unnamed protein product, partial [Mus musculus]	165	18.7156	6.91748			126.19	4
1843458	Rbm [Mus musculus]	380	43.1615	10.3892			125.84	6			25.63	1
29789343	eukaryotic translation initiation factor 3 subunit B [Mus musculus]	803	91.3131	5.021			125.18	6
26337977	unnamed protein product, partial [Mus musculus]	330	38.0422	6.85889			124.249	7	158.16	7	108.66	6
224809384	MKI67 FHA domain-interacting nucleolar phosphoprotein [Mus musculus]	317	36.2424	10.2427			123.52	5
255003819	transmembrane emp24 domain-containing protein 7 precursor [Mus musculus]	224	25.1846	6.88818			122.977	3	100.96	6	99.39	5
6678215	transcription initiation factor TFIID subunit 6 [Mus musculus]	678	72.6279	8.60205			122.73	6
4507131	small nuclear ribonucleoprotein F [Homo sapiens]	86	9.71878	4.66553			122.23	5
568913983	PREDICTED: telomere-associated protein RIF1 isoform X4 [Mus musculus]	2284	251.327	5.61768			121.48	5			32.67	1
10863991	60S ribosomal protein L35a [Rattus norvegicus]	110	12.5457	10.8872			117.84	6
116256085	RecName: Full=Transcription initiation factor TFIID subunit 2; AltName: Full=TBP-associated factor 150 kDa; AltName: Full=Transcription initiation factor TFIID 150 kDa subunit; Short=TAF(II)150; Short=TAFII-150; Short=TAFII150	1104	126.915	8.104			117.742	7
568975007	PREDICTED: SAP30-binding protein isoform X2 [Mus musculus]	197	21.8063	9.31982			117.163	7
255308899	60S ribosomal protein L3 [Mus musculus]	403	46.0808	10.2134			116.253	8	40.3	1	33.56	1
226958657	60S ribosomal protein L19 isoform 2 [Mus musculus]	194	23.2332	11.4731			115.95	5	21.15	2	48.65	2
4505813	dynein light chain 1, cytoplasmic [Homo sapiens]	89	10.3591	7.40088			115.71	9	35.31	1	22.06	1
90651989	Hist1h1b protein, partial [Mus musculus]	222	22.4314	10.9165			114.47	5			36.18	2
7305095	golgin subfamily A member 5 [Mus musculus]	729	82.3176	6.22705			113.885	5	43.71	2	83.31	5
17512281	Wdr82 protein, partial [Mus musculus]	251	28.003	7.79639			113.677	6	22.42	1	20.21	1
21704248	U3 small nucleolar RNA-interacting protein 2 [Mus musculus]	475	52.0748	7.88428			113.193	8
12963655	60S ribosomal protein L38 [Mus musculus]	70	8.19872	10.0962			112.953	3	57.7	2	113.39	5
83745120	60S acidic ribosomal protein P2 [Mus musculus]	115	11.6438	4.53857			112.8	5
22779924	splicing factor 45 [Mus musculus]	405	45.276	5.8208			112.453	9
1372988	cytochrome c oxidase subunit IV [Mus musculus]	169	19.5009	9.0708			112.063	4	79.5933	5
5803225	14-3-3 protein epsilon [Homo sapiens]	255	29.1554	4.7417			111.017	6
1039766676	PREDICTED: heterochromatin protein 1-binding protein 3 isoform X6 [Mus musculus]	502	55.3604	9.86182			110.757	6
283945579	core histone macro-H2A.1 isoform 4 [Mus musculus]	368	39.1371	9.81787			110.117	7	75.92	2	50.9	2
31981945	60S ribosomal protein L13a [Mus musculus]	203	23.4493	11.019			109.15	6	42.4	2	63.79	1
18087731	dynein light chain 2, cytoplasmic [Mus musculus]	89	10.3431	7.37158			109.04	5	35.31	1	22.06	1
12851441	unnamed protein product [Mus musculus]	295	33.1552	5.35107			108.21	4	103.97	4
148671436	mCG55033 [Mus musculus]	160	18.6095	5.43994			108.044	9	93.96	5
568965031	PREDICTED: histone deacetylase 2 isoform X1 [Mus musculus]	458	51.9313	5.74463			106.997	6			52.19	1
260593696	28S ribosomal protein S2, mitochondrial isoform 1 [Mus musculus]	291	32.2928	9.14404			106.56	5
18390323	ras-related protein Rab-14 [Mus musculus]	215	23.8819	6.21436			105.42	4	146.277	7	136.59	6
157951659	cysteine-rich secretory protein 1 precursor [Mus musculus]	244	27.6611	6.87354			105.03	5
5032027	histone-binding protein RBBP4 isoform a [Homo sapiens]	425	47.6261	4.89404			103.85	5	38.29	2	68.72	4
454292543	metastasis-associated protein MTA1 isoform 7 [Mus musculus]	627	71.038	9.0415			101.57	6
148692995	mCG9889 [Mus musculus]	160	17.6359	11.8394			101.493	7	38.22	2	64.6467	3
21313683	dipeptidase 3 precursor [Mus musculus]	493	54.2129	6.48096			101.19	5	218.67	11	65.0707	8
40556608	heat shock protein HSP 90-beta [Mus musculus]	724	83.2291	5.03369			100.95	6	116.85	6	115.01	5
30520019	saccharopine dehydrogenase-like oxidoreductase [Mus musculus]	429	47.0991	8.60205			100.924	9	206.555	12	146.383	7
26353010	unnamed protein product [Mus musculus]	485	54.4258	8.85107			99.94	6
148670794	mCG4942, isoform CRA_c [Mus musculus]	814	96.8848	6.17627			99.8234	6	90.0566	8	35.06	2
19527168	PC4 and SFRS1-interacting protein isoform 1 [Mus musculus]	528	59.6605	9.12939			98.4898	6
30725776	U3 small nucleolar RNA-associated protein 15 homolog [Mus musculus]	528	59.3379	8.79248			98.19	6
113205053	nucleolar transcription factor 1 isoform 2 [Mus musculus]	727	84.9568	5.5542			97.8233	6			0	1
148665033	mCG1037927 [Mus musculus]	86	9.8143	10.228			97.53	4
19343750	Ckap4 protein, partial [Mus musculus]	466	52.505	5.0083			97.44	5	195.34	10	206.764	13
568984435	PREDICTED: polyadenylate-binding protein-interacting protein 1 isoform X3 [Mus musculus]	263	30.3259	4.76709			96.14	6
123228993	ribosomal protein 10, partial [Mus musculus]	201	23.0571	10.0083			96.03	6	90.1333	4	39	2
10946610	piwi-like protein 2 [Mus musculus]	971	109.418	8.96826			95.59	7	146.581	8	131.77	9
9256519	60S acidic ribosomal protein P1 [Mus musculus]	114	11.4677	4.32275			95.05	6	26.04	1	29.5	1
12849613	unnamed protein product [Mus musculus]	140	14.8381	10.5063			94.88	6	106.88	5	142.05	5
5803076	chromobox protein homolog 1 [Homo sapiens]	185	21.4046	4.93213			94.5967	3
12832872	unnamed protein product [Mus musculus]	221	24.9272	5.75732			92.86	3	49.09	3
12843931	unnamed protein product, partial [Mus musculus]	233	27.1662	9.87646			92.8467	4
479274680	Csnk2b splicing isoform 670 [Mus musculus]	215	24.896	5.73193			92.6967	8
141802630	ribosome biogenesis protein BRX1 homolog [Mus musculus]	353	41.2149	10.0229			91.9	5
21312012	NADH dehydrogenase [ubiquinone] 1 alpha subcomplex subunit 8 [Mus musculus]	172	19.9791	8.45557			91.48	6	57.55	3
37574068	cyclin-related protein FAM58B [Mus musculus]	250	28.9098	6.27783			91.1733	6
21313152	microfibril-associated glycoprotein 4 precursor [Mus musculus]	257	28.919	5.43994			90.7	5	83.6967	3	78.9967	3
66955886	sister chromatid cohesion protein PDS5 homolog B [Mus musculus]	1446	164.315	8.49951			90.52	5	6153.64	283	559.132	34
12846275	unnamed protein product [Mus musculus]	143	15.8257	10.5649			90.14	4
20306630	Mitochondrial ribosomal protein S28 [Mus musculus]	186	20.5337	8.92432			89.99	5
148684912	mCG120440, partial [Mus musculus]	366	39.9586	9.83252			89.9285	5	54.05	1	127.56	7
568973303	PREDICTED: histone acetyltransferase KAT7 isoform X4 [Mus musculus]	455	53.52	9.14404			89.9	7			25.23	2
226246598	28S ribosomal protein S10, mitochondrial isoform 3 [Mus musculus]	160	18.6869	8.1333			89.0567	3
5668733	UBE-1a [Mus musculus]	293	32.4217	8.51416			87.8833	3	123.13	4	108.03	4
20072693	Cyclin K [Mus musculus]	554	61.3372	8.41162			87.7667	7
13543110	SWI/SNF related, matrix associated, actin dependent regulator of chromatin, subfamily d, member 2 [Mus musculus]	456	52.2492	9.43701			87.69	5			63.78	5
81871252	RecName: Full=Calcium homeostasis endoplasmic reticulum protein; AltName: Full=SR-related CTD-associated factor 6	936	106.102	9.14404			87.46	4
31980808	eukaryotic translation initiation factor 3 subunit G [Mus musculus]	320	35.6159	5.89697			86.68	3
13195674	ras-related protein Rab-6A isoform 2 [Mus musculus]	208	23.5749	5.5415			86.55	6	151.289	7	148.336	7
508268	A+U-rich RNA-binding protein, partial [Mus musculus]	177	19.4118	7.81104			86.24	4	58.29	2	69.97	3
347839	matricin [Mus musculus]	544	60.4503	6.63916			86.11	2	44.05	1	76.47	2
26330564	unnamed protein product [Mus musculus]	341	37.6121	7.04932			85.91	4			50.09	2
57527870	nicotinamide/nicotinic acid mononucleotide adenylyltransferase 1 [Mus musculus]	285	32.3348	8.99756			85.7629	7
148682307	mCG114640 [Mus musculus]	200	23.0235	8.36768			85.2067	4
52139164	AT rich interactive domain 1A (SWI-like) [Mus musculus]	1902	206.269	6.75635			84.93	5
6754254	heat shock protein HSP 90-alpha [Mus musculus]	733	84.7348	5.0083			84.4	7	24.88	1	69.18	2
12859168	unnamed protein product [Mus musculus]	177	19.8574	9.18799			83.48	2	67.32	1
148682392	mCG13479, isoform CRA_a [Mus musculus]	270	31.3887	10.7847			83.48	7	25.96	3	21.27	2
568970399	PREDICTED: 28S ribosomal protein S24, mitochondrial isoform X1 [Mus musculus]	160	18.1224	9.53955			82.9067	3
560895213	PREDICTED: 40S ribosomal protein S2 [Camelus ferus]	221	24.191	9.78857			82.22	4	190.71	9	121.2	6
953514553	small nuclear ribonucleoprotein G isoform f [Homo sapiens]	58	6.41226	5.87158			81.73	2
568955532	PREDICTED: U6 snRNA-associated Sm-like protein LSm4 isoform X1 [Mus musculus]	124	13.6509	9.99365			80.94	3
148689890	cleavage and polyadenylation specific factor 6, isoform CRA_a, partial [Mus musculus]	531	56.8975	8.67529			80.65	2
6756039	14-3-3 protein theta [Mus musculus]	245	27.7608	4.77979			80.24	3	39.77	2
78070652	Hist1h3i protein, partial [Mus musculus]	134	15.1924	11.1216			80.1471	6	49.43	2	57.0541	3
564328256	PREDICTED: protein arginine N-methyltransferase 1 isoform X3 [Rattus norvegicus]	342	39.4215	5.8335			79.45	3			56.1533	3
13384672	pre-rRNA processing protein FTSJ3 [Mus musculus]	838	95.4739	8.38232			79.35	4
13386120	H/ACA ribonucleoprotein complex subunit 2 [Mus musculus]	153	17.236	8.41162			79.25	3
93587673	probable ATP-dependent RNA helicase DDX17 isoform 4 [Mus musculus]	650	72.354	8.5874			78.64	4	120.139	7	138.333	6
148698234	eukaryotic translation initiation factor 3, subunit 2 (beta), isoform CRA_a, partial [Mus musculus]	324	36.3065	5.64307			78.49	3
112181167	complement component 1 Q subcomponent-binding protein, mitochondrial [Mus musculus]	279	31.0055	4.86865			77.5767	3
302148485	transcription and mRNA export factor ENY2 isoform 2 [Homo sapiens]	96	10.977	9.12939			76.17	3
755539829	PREDICTED: la-related protein 1 isoform X2 [Mus musculus]	894	102.748	8.60205			75.2867	3
30851251	Hydroxy-delta-5-steroid dehydrogenase, 3 beta- and steroid delta-isomerase 1 [Mus musculus]	373	41.9817	8.63135			75.28	2	123.49	7	118.47	7
40287878	death inducer-obliterator-2 [Mus musculus]	1183	129.123	8.44092			74.97	6
89574115	mitochondrial malate dehydrogenase 2, NAD, partial [Mus musculus]	301	31.6566	7.63525			74.7567	3	65.7	4
15020256	ELAV-like neuronal protein-2 [Mus musculus]	347	38.1334	9.14404			74.22	5
26346549	unnamed protein product [Mus musculus]	618	70.3316	8.71924			73.6567	3			21.07	2
148680282	nucleolar protein family A, member 1 (H/ACA small nucleolar RNPs), isoform CRA_a [Mus musculus]	142	14.5079	9.05615			71.75	4
56090475	S-phase kinase-associated protein 1 [Rattus norvegicus]	163	18.6603	4.53857			71.4562	5
30794450	60S ribosomal protein L4 [Mus musculus]	419	47.124	11.0044			71.3533	3	84.46	5	30.88	4
12963346	tumorous imaginal discs protein Tid56-like protein short form [Mus musculus]	429	46.8179	9.51025			70.6567	3	198.781	14	36.85	5
158186704	heterogeneous nuclear ribonucleoprotein M isoform b [Mus musculus]	690	73.6924	8.74854			70.55	4	208.244	15	316.665	24
12833936	unnamed protein product [Mus musculus]	146	16.2498	4.97021			70.19	2	36.62	3
148698541	EBNA1 binding protein 2, isoform CRA_b [Mus musculus]	304	34.4401	10.0815			69.4733	4
12860555	unnamed protein product, partial [Mus musculus]	190	22.1968	9.34912			68.9167	3
1039777642	PREDICTED: 60S ribosomal protein L18 isoform X1 [Mus musculus]	136	15.2355	11.8101			68.52	2	104.79	2
26364308	unnamed protein product [Mus musculus]	247	27.1568	7.15186			68.36	6
26353636	unnamed protein product, partial [Mus musculus]	350	35.8764	9.74463			68.25	5
33859751	ras-related protein Rab-21 [Mus musculus]	222	24.0912	7.94287			68.07	2
14193698	KIAA0103 protein, partial [Mus musculus]	292	34.3821	6.56592			68.05	2	144.03	5	94.5533	3
85677508	eukaryotic translation initiation factor 4E type 2 isoform 2 [Mus musculus]	240	27.6429	8.88037			67.84	2
74143871	unnamed protein product [Mus musculus]	621	68.7375	7.91357			67.72	6			31.75	2
21432060	Wdr18 protein, partial [Mus musculus]	332	36.5717	6.87354			67.5	4
755543306	PREDICTED: exonuclease 3'-5' domain-containing protein 2 isoform X2 [Mus musculus]	496	56.7491	8.1626			67.4	2	60.78	3	47.5567	3
7305109	ribosomal RNA small subunit methyltransferase NEP1 [Mus musculus]	244	26.9571	8.90967			67.0833	4
148669267	fragile X mental retardation syndrome 1 homolog, isoform CRA_b, partial [Mus musculus]	536	60.3897	8.41162			67.0567	4	58.5241	2	47.4741	2
26353100	unnamed protein product [Mus musculus]	668	74.9817	9.67139			67.04	5	35.12	1	35.14	2
356582426	nucleophosmin isoform 3 [Mus musculus]	257	28.3677	4.69092			66.9667	3
21312044	eukaryotic translation initiation factor 3 subunit K isoform 1 [Mus musculus]	218	25.0705	4.93213			66.7633	3
124486765	sister chromatid cohesion protein PDS5 homolog A [Mus musculus]	1332	150.127	7.85498			66.3	2	768.443	35	142.513	7
146134371	uncharacterized protein C7orf50 homolog [Mus musculus]	195	22.1548	9.39307			65.5233	3
110347521	ribosome production factor 2 homolog isoform 2 [Mus musculus]	273	31.4508	9.979			65.3814	8
12843074	unnamed protein product [Mus musculus]	303	33.507	8.25049			65.2333	3	204.178	12	101.89	6
74192952	unnamed protein product, partial [Mus musculus]	133	15.434	8.95361			64.5933	3	64.5767	3	34.66	2
568948389	PREDICTED: 28S ribosomal protein S11, mitochondrial isoform X1 [Mus musculus]	117	12.1585	10.77			63.8	2
326324027	delta-6 desaturase, partial [Mus musculus]	433	51.3654	8.82178			63.58	5	123.123	8	123.64	9
4506371	ras-related protein Rab-5B isoform 1 [Homo sapiens]	215	23.6919	8.1333			63.36	3	37.0567	3
74204320	unnamed protein product [Mus musculus]	312	34.6895	9.5835			63.2567	3	255.896	14	120.8	8
14250269	Unknown (protein for IMAGE:3592890), partial [Mus musculus]	627	69.1038	6.78564			61.99	2	86.81	6	98.19	8
113195686	lamin-B2 [Mus musculus]	596	67.2773	5.50342			61.87	6	44.75	5	62.46	6
13543186	Ndufa9 protein, partial [Mus musculus]	348	39.4537	9.53955			61.5967	4	182.11	11	78.14	4
1050551	rab7 [Mus musculus]	207	23.5439	7.63525			61.49	4	76.39	5	64.08	5
148675017	Sec11-like 1 (S. cerevisiae), isoform CRA_c [Mus musculus]	164	18.99	8.1626			61.47	2	88.5767	3	51.9867	3
568905652	PREDICTED: BRCA1-associated RING domain protein 1 isoform X1 [Mus musculus]	738	81.2704	8.51416			61.3733	4
12846283	unnamed protein product [Mus musculus]	216	24.3495	7.48877			61.0633	3	65.2533	3	107.463	6
18079341	eukaryotic translation initiation factor 3 subunit H [Mus musculus]	352	39.807	6.66846			60.2633	3
16741485	Rpl23a protein, partial [Mus musculus]	149	16.9297	10.3892			60.24	4	86.71	1	71.13	1
23956332	THO complex subunit 1 [Mus musculus]	657	75.3885	4.97021			60.0012	4			70.7808	2
47059026	single-stranded DNA-binding protein, mitochondrial isoform 1 [Mus musculus]	148	17.1459	9.78857			59.92	4
1039744125	PREDICTED: nucleolar GTP-binding protein 1 isoform X1 [Mus musculus]	577	67.0041	9.42236			59.76	3
19263603	Cdc2l1 protein, partial [Mus musculus]	362	40.9983	8.48486			59.5467	4
148689413	mCG118028, partial [Mus musculus]	410	45.6436	6.13818			59.5033	3
12859322	unnamed protein product [Mus musculus]	125	14.4019	10.5356			59.38	2
568942496	PREDICTED: mannosyl-oligosaccharide glucosidase isoform X1 [Mus musculus]	560	62.3001	7.10791			59.36	2	52.67	2	34.82	1
28879003	WD repeat domain 68 [Mus musculus]	341	38.788	5.51611			59.34	2
14277700	40S ribosomal protein S12 [Homo sapiens]	132	14.5055	7.21045			59.3033	3
568975758	PREDICTED: TATA-binding protein-associated factor 2N isoform X2 [Mus musculus]	441	46.518	9.75928			58.43	4
74216905	unnamed protein product [Mus musculus]	147	16.4926	6.55127			57.8333	3	71.52	2	32.22	1
254540179	putative helicase MOV-10 isoform b [Mus musculus]	1004	113.512	9.01221			57.8	4			22.58	1
47847384	mFLJ00023 protein, partial [Mus musculus]	164	19.0598	8.98291			56.82	2
148664628	mCG127140, partial [Mus musculus]	181	21.3379	8.20654			56.69	4	42.73	2
568968419	PREDICTED: nucleoporin Nup37 isoform X1 [Mus musculus]	264	29.9016	5.45264			56.43	3			41.01	2
4502209	ADP-ribosylation factor 5 [Homo sapiens]	180	20.5166	6.78564			56.2833	3	24.82	1
6680946	cold-inducible RNA-binding protein [Mus musculus]	172	18.5958	9.61279			55.9233	3
2906011	sphingosine-1-phosphate lyase [Mus musculus]	568	63.6657	9.1001			55.89	2	150.372	9	134.311	9
27754054	dephospho-CoA kinase domain-containing protein [Mus musculus]	231	26.4593	9.5835			55.89	3	64.63	6	40.59	2
20532338	nucleoporin SEH1 isoform b [Mus musculus]	357	39.3972	7.88428			55.74	2			182.593	10
19527236	transmembrane emp24 domain-containing protein 4 precursor [Mus musculus]	227	26.0054	8.17725			55.31	4	112.103	7	33.32	1
148699789	novel nuclear protein 1, isoform CRA_d [Mus musculus]	331	37.4255	8.33838			54.981	2
227908803	nodal modulator 1 precursor [Mus musculus]	1214	133.336	6.0874			54.9233	4	218.553	16	370.75	23
12842823	unnamed protein product [Mus musculus]	97	11.1259	11.8101			54.22	2
58037109	NADH dehydrogenase [ubiquinone] 1 beta subcomplex subunit 10 [Mus musculus]	176	21.0104	8.03076			54.11	2	54.24	4	46.13	3
188497650	malectin precursor [Mus musculus]	291	32.3218	6.04932			53.8033	3	112.713	6	108.54	6
18490441	Isy1 protein, partial [Mus musculus]	146	17.0625	4.53857			53.77	2
568973597	PREDICTED: DNA topoisomerase 2-alpha isoform X2 [Mus musculus]	1527	172.583	8.60205			52.97	3	348.97	23	589.677	35
12832758	unnamed protein product [Mus musculus]	215	23.6118	8.42627			52.6367	3
12846314	unnamed protein product [Mus musculus]	199	22.2224	8.11865			52.27	2	41.18	1	21.36	1
148683955	UTP18, small subunit (SSU) processome component, homolog (yeast), isoform CRA_b [Mus musculus]	552	61.1218	8.67529			52.15	3
1066004	typr II DNA topoisomerase beta isoform [Mus musculus]	1612	181.751	8.29443			51.92	3	37.75	5	217.287	11
148697988	amine oxidase (flavin containing) domain 2 [Mus musculus]	776	86.0421	6.23975			51.6833	4			52.85	2
148702006	mCG116386, isoform CRA_c [Mus musculus]	90	9.72058	4.80518			51.5133	3
74213737	unnamed protein product [Mus musculus]	80	9.19123	4.44971			51.14	2
14165469	40S ribosomal protein S15a [Homo sapiens]	130	14.83	10.1255			50.95	4
893702689	40S ribosomal protein S15 isoform 2 [Mus musculus]	118	13.7334	10.5942			50.8267	3
148683280	metaxin 1, isoform CRA_b [Mus musculus]	316	35.4952	6.29053			50.64	3	50.13	3
13435636	Tmed9 protein [Mus musculus]	214	24.9938	7.1665			50.287	2	123.16	5
148696330	mitochondrial ribosomal protein S26, isoform CRA_b [Mus musculus]	86	10.0176	11.9565			49.86	2
220447	A6 anti-[4-hydroxy-3-nitrophenyl(phenolate form)] acetyl mAb V-H region, partial [Mus musculus]	98	10.8583	9.26123			49.79	4
148709909	mCG2375, isoform CRA_b, partial [Mus musculus]	556	64.3031	7.13721			49.6133	3	108.593	8	28.45	4
110625744	2'-deoxynucleoside 5'-phosphate N-hydrolase 1 [Mus musculus]	173	18.9655	5.37646			49.3833	3
148687657	ADP-ribosylation factor-like 6 interacting protein 4 [Mus musculus]	200	22.5922	11.2974			49.33	3
19923070	very-long-chain enoyl-CoA reductase isoform 1 [Mus musculus]	308	36.0668	9.5542			49.14	2	153.12	7	155.222	9
148664549	mCG123153 [Mus musculus]	153	17.4758	7.50342			48.98	2
56605680	THO complex subunit 6 homolog [Mus musculus]	341	37.2909	7.12256			48.8	2	69.52	3	32.14	1
219519316	Erg protein [Mus musculus]	439	49.4041	7.09326			48.77	3
237820699	adenylyltransferase and sulfurtransferase MOCS3 [Mus musculus]	460	49.3438	7.48877			48.46	2	36.26	2	34.99	2
12840821	unnamed protein product [Mus musculus]	218	25.8117	10.3013			48.3365	4
110625942	tudor and KH domain-containing protein [Mus musculus]	560	62.0953	4.94482			48.27	2	94.4433	7	132.633	3
568918118	PREDICTED: double-strand-break repair protein rad21-like protein 1 isoform X2 [Mus musculus]	551	62.5023	5.04639			48.26	2	155.763	14	2633.18	115
198278501	pre-mRNA-processing factor 17 [Mus musculus]	579	65.4195	7.06396			48.07	5
148696140	mCG11597, isoform CRA_a [Mus musculus]	145	16.8653	5.79541			47.91	2
238550126	nucleolar protein 11 isoform 2 [Mus musculus]	703	78.5064	6.21436			47.84	2
62825895	Krr1 protein, partial [Mus musculus]	379	43.4216	9.78857			47.79	2
17978290	structural maintenance of chromosomes protein 1B [Mus musculus]	1248	144.423	7.12256			47.56	2	9109.33	380	10384.4	451
568950486	PREDICTED: RNA-binding protein FUS isoform X2 [Mus musculus]	313	32.5165	8.85107			46.6833	3
219555720	synaptonemal complex central element protein 1 [Mus musculus]	329	38.1815	6.37939			46.68	2
20071300	Polr2e protein [Mus musculus]	162	18.9836	4.90674			46.5567	3			39.68	1
26328759	unnamed protein product [Mus musculus]	303	34.8346	9.15869			45.22	4
1039742089	PREDICTED: protein SIX6OS1 isoform X5 [Mus musculus]	474	56.488	6.18896			45.11	3			22.53	1
254826718	atlastin-3 isoform 2 [Mus musculus]	541	60.5366	6.1001			44.6233	3	117.23	12	134.585	11
15029719	ATPase, H+ transporting, lysosomal V0 subunit D1 [Mus musculus]	351	40.2852	4.95752			43.87	2	55.02	2	37.64	4
6680598	importin subunit alpha-3 [Mus musculus]	521	57.8867	4.94482			43.7894	2
1039796772	PREDICTED: translocon-associated protein subunit delta isoform X1 [Mus musculus]	110	12.3693	6.94678			43.42	2
30841008	ras-related protein Rab-18 isoform 2 precursor [Mus musculus]	206	23.0207	5.36377			43.3596	2	57.58	2	30.01	2
74139418	unnamed protein product [Mus musculus]	175	19.7339	4.84326			43	2	110.42	6	106.36	5
172073171	TATA-box-binding protein [Mus musculus]	316	34.6871	9.78857			42.8	5	86.94	4	35.68	1
21314826	NADH dehydrogenase [ubiquinone] 1 beta subcomplex subunit 4 [Mus musculus]	129	15.072	9.89111			42.44	2
1039790422	PREDICTED: 28S ribosomal protein S31, mitochondrial isoform X1 [Mus musculus]	288	33.1939	6.45557			42.32	2
1127635	rearranged immunoglobulin heavy chain variable region, partial [Mus musculus]	112	12.3671	8.98291			41.98	3
148709917	expressed sequence AA408556, isoform CRA_a [Mus musculus]	1248	137.687	9.11475			41.81	2
12847531	unnamed protein product [Mus musculus]	204	23.4398	6.3667			41.27	2	52.81	3	45.7133	3
1039755482	PREDICTED: cytochrome b5 isoform X1 [Mus musculus]	98	11.1355	5.30029			40.75	2
117647236	KH domain-containing, RNA-binding, signal transduction-associated protein 3 [Mus musculus]	346	38.7836	8.104			40.6533	3			52.8133	3
74139622	unnamed protein product [Mus musculus]	412	45.7176	6.354			40.5	2	102.387	7	103.56	6
74218015	unnamed protein product, partial [Mus musculus]	893	99.593	7.21045			39.56	5	194.443	12	345.33	16
924181719	MICOS complex subunit Mic27 isoform 2 [Mus musculus]	260	28.6659	9.23193			39.33	2	78.53	5	30.16	1
6755698	surfeit locus protein 4 [Mus musculus]	269	30.3608	7.78174			38.57	2	242.066	11	31.98	2
11138533	snRNP core protein SMX5b [Mus musculus]	78	8.73752	6.50732			37.71	3
568950018	PREDICTED: stromal interaction molecule 1 isoform X2 [Mus musculus]	716	81.0079	6.58057			37.43	2	154.13	12	601.652	38
148691848	reticulon 4, isoform CRA_b [Mus musculus]	356	38.3661	4.77979			37.1	2	35.27	2	36.17	2
33859722	thioredoxin-related transmembrane protein 1 precursor [Mus musculus]	278	31.3756	5.2876			37.09	2	35.6067	5	42.39	2
6754094	general transcription factor IIH subunit 4 [Mus musculus]	463	52.1913	9.0415			36.95	2
12847761	unnamed protein product, partial [Mus musculus]	337	37.3795	6.23975			36.8694	2
148705469	C-terminal binding protein 1, isoform CRA_c, partial [Mus musculus]	428	46.3508	6.65381			36.6121	2	27.63	2
12842797	unnamed protein product [Mus musculus]	260	29.1605	9.56885			36.21	2	77.38	5
7670421	unnamed protein product [Mus musculus]	279	31.804	6.55127			36.14	2			35.79	2
21619389	Gem (nuclear organelle) associated protein 4 [Mus musculus]	1058	120.132	5.17334			36.02	2			101.483	7
1039773933	PREDICTED: chromodomain-helicase-DNA-binding protein 4 isoform X12 [Mus musculus]	1902	216.234	5.92236			35.99	2	83.51	5	75.0967	4
26335097	unnamed protein product [Mus musculus]	270	30.6179	8.73389			35.87	2
148698321	mCG10912, isoform CRA_a, partial [Mus musculus]	659	71.8636	9.18799			35.7576	4	36.68	2
148688327	mitochondrial ribosomal protein S18C, isoform CRA_b [Mus musculus]	89	10.4685	9.62744			35.48	2
19354321	Nucleolar complex associated 4 homolog (S. cerevisiae) [Mus musculus]	516	58.6194	6.72705			35.4	3
26368672	unnamed protein product [Mus musculus]	86	10.1608	6.66846			35.08	3
309523	DNA topoisomerase I [Mus musculus]	766	90.935	9.29053			34.36	2
148675598	mCG10748, isoform CRA_b [Mus musculus]	118	13.4171	9.21729			33.78	2	26.46	1	29.42	1
15928413	Peter pan homolog (Drosophila) [Mus musculus]	470	52.6926	10.3159			33.52	2
397516150	PREDICTED: DNA-directed RNA polymerase II subunit RPB4 isoform X1 [Pan paniscus]	110	12.7692	4.62744			33.39	2
26341404	unnamed protein product, partial [Mus musculus]	530	60.7592	8.20654			33.28	2
148680575	acyl-Coenzyme A dehydrogenase, very long chain, isoform CRA_b [Mus musculus]	418	45.8305	9.0415			32.54	2			41.35	1
148698144	replication protein A2, isoform CRA_b [Mus musculus]	152	16.6083	6.78564			32.31	2
6679535	prostacyclin synthase precursor [Mus musculus]	501	57.0106	6.72705			32.12	4	59.2957	9	46.35	9
13385492	NADH dehydrogenase [ubiquinone] 1 alpha subcomplex subunit 6 [Mus musculus]	131	15.273	10.1108			32.12	2
26353804	unnamed protein product [Mus musculus]	798	88.1883	5.93506			31.81	2	91.96	6	110.875	9
148669821	tudor domain containing 1 [Mus musculus]	1172	129.6	5.80811			31.75	2	108.32	4	222.29	14
53035	cyclophilin CyP-S1 [Mus musculus]	208	22.699	9.48096			31.28	3
1039753965	PREDICTED: G patch domain-containing protein 11 isoform X2 [Mus musculus]	236	27.5627	5.66846			31.27	2
12844560	unnamed protein product [Mus musculus]	116	13.3372	7.43018			31.18	2
16716343	cytochrome c oxidase subunit 6C [Mus musculus]	76	8.46351	10.1401			30.54	2
20379941	Scfd1 protein [Mus musculus]	575	64.9791	5.43994			29.75	2	75.84	5	67.6867	3
148692840	guanine nucleotide binding protein-like 3 (nucleolar), isoform CRA_c [Mus musculus]	444	50.466	9.68604			29.47	2
1039775547	PREDICTED: WW domain-binding protein 11 isoform X2 [Mus musculus]	339	38.7537	8.89502			29.46	5
148685773	budding uninhibited by benzimidazoles 3 homolog (S. cerevisiae), isoform CRA_b [Mus musculus]	195	22.0808	7.72314			29.34	4
21539585	cytochrome b-c1 complex subunit 8 [Mus musculus]	82	9.76211	10.2573			29.02	2	37.94	2	36.68	2
148679439	cirrhosis, autosomal recessive 1A (human) [Mus musculus]	645	72.1364	8.89502			28.89	3
12846632	unnamed protein product, partial [Mus musculus]	458	49.8545	5.77002			28.52	2	44.76	2	72.53	2
26353142	unnamed protein product, partial [Mus musculus]	192	21.1779	7.15186			28.3222	2	24.63	1
110665722	transcription initiation factor TFIID subunit 5 [Mus musculus]	801	86.8984	5.64307			28.09	3
28972445	mKIAA0887 protein, partial [Mus musculus]	429	50.6096	5.80811			27.86	2	222.525	8	249.459	12
12844666	unnamed protein product, partial [Mus musculus]	764	86.3863	4.70361			27.73	2	32.06	2
568980606	PREDICTED: zinc finger CCCH domain-containing protein 14 isoform X6 [Mus musculus]	580	65.0883	7.29834			27.11	2			25.95	2
38181593	Gtf3c4 protein [Mus musculus]	269	29.6976	5.70654			27.09	2
13384844	28S ribosomal protein S16, mitochondrial precursor [Mus musculus]	135	15.1819	9.67139			27.08	2
50927281	Ccdc49 protein [Mus musculus]	325	37.6598	10.2134			26.91	2
568918794	PREDICTED: monoacylglycerol lipase ABHD12 isoform X1 [Mus musculus]	344	39.9796	8.89502			26.36	3	123.01	6	63.86	6
12849467	unnamed protein product [Mus musculus]	166	18.8791	8.07471			25.58	2
12846764	unnamed protein product, partial [Mus musculus]	411	47.6547	5.57959			25.26	2
28279468	Similar to leucine zipper-EF-hand containing transmembrane protein 1, partial [Mus musculus]	722	81.1661	7.59131			24.9767	3	53.6267	3
12852042	unnamed protein product, partial [Mus musculus]	160	17.7138	8.82178			24.9	2
257196247	sphingomyelin phosphodiesterase 4 isoform 2 [Mus musculus]	793	89.8193	8.1333			24.76	2	60.18	4	70.5733	3
125656163	THO complex subunit 2 [Mus musculus]	1594	182.658	8.44092			24.52	2			79.5457	8
21450209	U3 small nucleolar RNA-associated protein 6 homolog [Mus musculus]	597	70.3841	7.7085			24.42	3
74193172	unnamed protein product [Mus musculus]	241	26.1047	8.74854			24.4	2
148707168	NADH dehydrogenase (ubiquinone) Fe-S protein 2, isoform CRA_a [Mus musculus]	436	49.8371	6.3667			24.2	2	143.765	8	60.15	5
7706425	LSM8 homolog, U6 small nuclear RNA associated [Homo sapiens]	96	10.3963	4.4751			24.19	2
74210860	unnamed protein product [Mus musculus]	243	27.9814	8.66064			23.9	2
568909499	PREDICTED: ATP-dependent RNA helicase DDX18 isoform X1 [Mus musculus]	588	66.183	9.29053			23.67	2
21313424	dr1-associated corepressor isoform 2 [Mus musculus]	205	22.264	5.26221			23.66	2
26344676	unnamed protein product [Mus musculus]	321	34.9574	7.09326			23.38	2
13384854	28S ribosomal protein S17, mitochondrial precursor [Mus musculus]	120	13.3734	9.89111			23.1433	3
124244096	U4/U6.U5 tri-snRNP-associated protein 1 [Mus musculus]	806	90.8304	5.8208			22.76	2
149363634	peptidyl-tRNA hydrolase 2, mitochondrial isoform b [Mus musculus]	181	19.514	7.41553			22.11	2	30.63	2
12860400	unnamed protein product [Mus musculus]	243	27.3463	8.93896			21.97	2
12849902	unnamed protein product [Mus musculus]	306	33.2736	7.98682			21.56	2	63.98	4	36.1433	4
31982699	meiotic recombination protein REC8 homolog [Mus musculus]	591	67.3824	5.2749					5165.62	237	101.92	5
2950241	agglutinating monoclonal antibody light chain, partial [Mus musculus]	214	23.7284	7.1665					3958.72	176
815099094	mAb 106 light chain [Mus musculus]	238	26.3201	7.32764					3839.36	172	1480.34	74
1039746551	PREDICTED: meiotic recombination protein REC8 homolog isoform X2 [Mus musculus]	386	43.804	4.98291					3736.84	155
4501889	actin, gamma-enteric smooth muscle isoform 1 precursor [Homo sapiens]	376	41.8498	5.47803					2808.5	131
258613892	structural maintenance of chromosomes protein 1A [Mus musculus]	1233	143.146	7.63525					2767.42	135	1460.49	84
121049	RecName: Full=Ig gamma-2A chain C region secreted form; AltName: Full=B allele	335	36.5726	8.22119					2357.6	118
12851187	unnamed protein product [Mus musculus]	444	49.4959	4.90674					984.019	50
9055242	dnaJ homolog subfamily B member 1 isoform 1 [Mus musculus]	340	38.1434	8.63135					818.477	43
161353444	cyclin-A2 [Mus musculus]	422	47.2392	6.21436					407.948	19
125839	RecName: Full=Ig kappa chain V-V region MOPC 149	108	12.0229	7.28369					326.661	7	93.2758	3
125827	RecName: Full=Ig kappa chain V-III region PC 7940	111	12.031	7.37158					324.996	10
21703972	NAD-dependent malic enzyme, mitochondrial precursor [Mus musculus]	589	65.7569	7.60596					303.642	20
32328794	scFv 6H8 protein, partial [Mus musculus]	243	25.9596	8.41162					294.21	8
31542366	cyclin-dependent kinase 1 [Mus musculus]	297	34.085	8.42627					246.096	17	31.75	1
74215454	unnamed protein product [Mus musculus]	191	21.54	8.80713					230.73	10
569007978	PREDICTED: guanine nucleotide exchange factor for Rab-3A isoform X8 [Mus musculus]	314	35.397	7.09326					190.263	9
160333863	tight junction protein ZO-2 isoform 2 [Mus musculus]	1167	131.2	6.78564					185.593	16	59.0516	6
12836153	unnamed protein product [Mus musculus]	635	71.9668	4.62744					184.107	12	337.431	15
51491845	clathrin heavy chain 1 [Mus musculus]	1675	191.435	5.69385					183.17	13	220.167	14
6678832	DNA replication licensing factor MCM6 isoform 1 [Mus musculus]	821	92.809	5.45264					182.296	11
12859602	unnamed protein product [Mus musculus]	462	51.7824	6.34131					181.285	8	162.905	8
12848061	unnamed protein product [Mus musculus]	862	96.7047	7.31299					180.348	14
553727032	S-phase kinase-associated protein 2 isoform c [Mus musculus]	389	43.7948	7.82568					169.85	12
148686724	dynein cytoplasmic 1 heavy chain 1, isoform CRA_b [Mus musculus]	4600	526.313	6.45557					162.704	12	62.8482	14
74225144	unnamed protein product [Mus musculus]	629	69.3654	7.73779					158.603	8	108.127	4
116283284	Por protein [Mus musculus]	649	72.8852	5.57959					153.032	10	126.17	10
6680297	dnaJ homolog subfamily A member 1 [Mus musculus]	397	44.8395	7.07861					145.717	9	61.29	7
1039734048	PREDICTED: plasma membrane calcium-transporting ATPase 1 isoform X4 [Mus musculus]	1171	129.072	6.16357					145.05	10	60.8133	3
602711	This CDS feature is included to show the translation of the corresponding V_segment. Presently translation qualifiers on V_segment features are illegal, partial [Mus musculus]	99	10.8504	8.45557					144.196	6
283135194	manganese-transporting ATPase 13A1 [Mus musculus]	1200	132.303	8.03076					143.132	9	59.1397	6
119433657	histone H2A type 2-B [Mus musculus]	130	14.0048	10.8872					141.958	6
10800130	histone H2A type 1-D [Homo sapiens]	130	14.0989	10.9019					141.06	8
568956059	PREDICTED: calmegin isoform X3 [Mus musculus]	528	60.2179	4.729					137.447	8	80.47	5
758158	unnamed protein product, partial [Mus musculus]	167	18.0429	7.82568					134.73	9
12845809	unnamed protein product [Mus musculus]	540	59.5063	10.0376					129.23	7
100817933	acyl-CoA dehydrogenase family member 9, mitochondrial [Mus musculus]	625	68.6787	7.45947					128.617	6	94.4233	6
568956607	PREDICTED: enhancer of mRNA-decapping protein 4 isoform X5 [Mus musculus]	990	106.448	5.88428					123.892	11	23.4	3
80475771	ATPase, Ca++ transporting, plasma membrane 4 [Mus musculus]	1107	122.217	6.29053					119.957	6
12851759	unnamed protein product [Mus musculus]	288	32.1728	8.85107					119.82	6	62.49	6
568938407	PREDICTED: DNA replication licensing factor MCM7 isoform X1 [Mus musculus]	612	68.442	7.25439					107.805	10
124487133	midasin [Mus musculus]	5582	629.187	5.73193					104.837	8	27.7233	4
148706135	tripartite motif protein 28 [Mus musculus]	834	88.8066	5.77002					103.79	5	37.0833	3
110287975	RecName: Full=Dolichyl-diphosphooligosaccharide--protein glycosyltransferase subunit STT3B; Short=Oligosaccharyl transferase subunit STT3B; Short=STT3-B; AltName: Full=B6dom1 antigen; AltName: Full=Source of immunodominant MHC-associated peptides	823	93.1855	8.95361					101.807	8	61.84	5
10442646	Ran-binding protein 2 [Mus musculus]	3053	340.877	6.17627					97.61	8	308.513	18
13937391	guanine nucleotide-binding protein G(I)/G(S)/G(T) subunit beta-2 [Mus musculus]	340	37.3071	5.99854					96.6367	9	48.38	3
625214709	PREDICTED: cohesin subunit SA-1 isoform X2 [Cricetulus griseus]	1121	129.346	5.45264					94.79	6	179.45	10
74153506	unnamed protein product [Mus musculus]	349	38.1326	6.3667					92.7	2	80.74	2
26350783	unnamed protein product [Mus musculus]	723	80.099	5.23682					91.46	4	111.944	8
16716465	long-chain-fatty-acid--CoA ligase ACSBG1 [Mus musculus]	721	80.3745	5.93506					90.2967	6	101.457	6
21312570	protein ERGIC-53 precursor [Mus musculus]	517	57.7529	6.34131					89.3548	14	20.48	1
755499084	PREDICTED: FACT complex subunit SSRP1 isoform X2 [Mus musculus]	443	50.9211	7.98682					86.28	2	46.8533	3
1039794732	PREDICTED: phosphatidylinositide phosphatase SAC1 isoform X1 [Mus musculus]	526	60.7474	7.72314					85.2667	6	103.737	7
51243036	oxysterol-binding protein-related protein 8 isoform b [Mus musculus]	847	96.9204	7.54736					84.8	4	106.55	5
74216331	unnamed protein product, partial [Mus musculus]	284	30.9097	8.08936					84.51	4	36.06	2
33186906	UDP-glucuronosyltransferase 1-6 precursor [Mus musculus]	531	60.399	8.6167					82.06	6	61.38	3
568987876	PREDICTED: RING finger protein 17 isoform X2 [Mus musculus]	1600	180.764	5.47803					81.69	6	694.702	39
161484610	ectonucleoside triphosphate diphosphohydrolase 2 precursor [Mus musculus]	495	54.2848	8.36768					81.6	4	62.78	4
226246610	alpha-mannosidase 2 [Mus musculus]	1150	131.548	8.03076					81.47	4	53.82	2
627931	PL7-6 antibody light chain - mouse (fragment)	113	12.2571	8.45557					80.4733	5
3335569	fatty acid transport protein 4, partial [Mus musculus]	506	56.8657	7.86963					80.0333	3	82.8967	3
26385189	unnamed protein product [Mus musculus]	631	72.2397	6.49365					78.14	4	86.0734	5
1039732111	PREDICTED: translocation protein SEC63 homolog isoform X2 [Mus musculus]	620	71.3479	5.09717					77.4333	4	99.17	5
414168	ASWP1 heavy chain variable region, partial [Mus musculus]	116	12.8092	5.98584					77.22	4
68448551	fatty acyl-CoA reductase 1 isoform 1 [Mus musculus]	515	59.3967	9.18799					74.84	3	325.611	15
165932389	nuclear pore complex protein Nup155 [Mus musculus]	1391	155.019	6.15088					74.2033	5	59.62	5
148705901	OCIA domain containing 1, isoform CRA_b, partial [Mus musculus]	213	23.6369	7.41553					74.1967	3	25.28	4
568961515	PREDICTED: serine/threonine-protein kinase ATR isoform X1 [Mus musculus]	2635	300.174	7.53271					73.8267	8	96.2906	9
74190619	unnamed protein product, partial [Mus musculus]	281	33.214	8.1626					73.52	2
74206636	unnamed protein product [Mus musculus]	315	34.5544	7.6792					72.92	2
19343738	Achalasia, adrenocortical insufficiency, alacrimia [Mus musculus]	546	59.407	6.87354					68.97	4	67.33	5
51593257	Aoc3 protein [Mus musculus]	629	69.4833	7.26904					68.4667	5
26356187	unnamed protein product, partial [Mus musculus]	195	22.147	5.45264					67.86	4	71.44	4
148694588	mCG16769, isoform CRA_b [Mus musculus]	299	33.019	7.09326					67.58	2	40.32	1
14715019	Syntaxin 12 [Mus musculus]	274	31.204	5.43994					67.02	6	69.66	3
568940864	PREDICTED: inositol 1,4,5-trisphosphate receptor type 1 isoform X17 [Mus musculus]	2694	306.668	6.29053					64.9337	6	110.747	14
74139976	unnamed protein product [Mus musculus]	636	66.0854	9.71533					64.57	2	115.71	4
28386260	Pgrmc2 protein, partial [Mus musculus]	214	23.0465	5.14795					64.5433	3	41.78	2
595582154	T-complex protein 1 subunit alpha isoform 2 [Mus musculus]	507	55.4242	6.41748					64.17	5	48.27	3
6409353	PREB [Mus musculus]	416	45.3519	8.76318					64.11	3
568971005	PREDICTED: tubulin gamma-2 chain isoform X1 [Mus musculus]	274	31.2751	9.01221					63.38	6	30.37	1
569001419	PREDICTED: endoplasmic reticulum-Golgi intermediate compartment protein 1 isoform X2 [Mus musculus]	163	18.6025	9.33447					62.3	4	41.2233	3
83816907	dnaJ homolog subfamily B member 6 isoform a [Mus musculus]	365	39.7829	9.36377					61.51	2
568975780	PREDICTED: protein Njmu-R1 isoform X2 [Mus musculus]	253	29.1024	5.64307					60.88	2	44.89	1
74197314	unnamed protein product, partial [Mus musculus]	1181	132.033	8.33838					59.73	3
2644957	SA2 nuclear protein [Mus musculus]	1162	133.953	5.2876					59.3333	4	60.65	4
13605631	neuronal development-associated protein 7 [Mus musculus]	578	65.3187	8.39697					59.08	6	22.15	3
568910598	PREDICTED: sterol O-acyltransferase 1 isoform X1 [Mus musculus]	507	59.9092	9.02686					58.78	5	57.4033	4
568968863	PREDICTED: NADH dehydrogenase [ubiquinone] iron-sulfur protein 7, mitochondrial isoform X1 [Mus musculus]	196	21.7823	9.83252					58.42	2
74137215	unnamed protein product, partial [Mus musculus]	739	80.2777	8.57275					57.93	2
598319	B cell antigen receptor [Mus musculus domesticus]	134	14.7733	7.86963					57.44	2
19527228	CDGSH iron-sulfur domain-containing protein 1 [Mus musculus]	108	12.0892	9.05615					57.2833	3
148681919	ankyrin repeat, SAM and basic leucine zipper domain containing 1, isoform CRA_a [Mus musculus]	221	23.9933	5.14795					57.18	2
148677571	acetyl-Coenzyme A acyltransferase 2 (mitochondrial 3-oxoacyl-Coenzyme A thiolase), isoform CRA_h [Mus musculus]	246	25.212	8.17725					57.04	3	39.1	1
46309573	protein sel-1 homolog 1 isoform b precursor [Mus musculus]	740	82.4051	5.87158					57	2	29.61	1
74205546	unnamed protein product [Mus musculus]	477	54.8305	4.71631					56.82	2	24.2767	4
200986	sex-limited protein, partial [Mus musculus]	727	81.1661	7.47412					56.5533	3
148710229	mCG113098 [Mus musculus]	644	74.1635	6.93213					56.08	5	51.44	7
18204520	ADP-dependent glucokinase [Mus musculus]	495	53.7565	5.61768					55.72	6	60.7533	4
14714615	Heat shock protein 90, beta (Grp94), member 1 [Mus musculus]	802	92.4323	4.81787					53.66	2
109731145	RIKEN cDNA A530057A03 gene [Mus musculus]	797	88.669	7.00537					52.9267	4	44.72	1
228480273	nectin-2 isoform 1 precursor [Mus musculus]	530	57.2821	4.85596					52.69	2	21.76	2
51371928	nipped-B-like protein isoform b [Mus musculus]	2691	303.574	7.81104					51.18	2	50.25	7
26325242	unnamed protein product [Mus musculus]	382	43.019	8.76318					50.73	4
148698946	dedicator of cytokinesis 7 [Mus musculus]	2017	228.993	7.07861					50.57	2	80.445	8
8215679	lanosterol 14-alpha-demethylase [Mus musculus]	486	54.9825	8.41162					50.56	2	67.9867	3
1237248	variable light chain, partial [Mus musculus]	104	11.4515	5.0083					49.2033	3
12854924	unnamed protein product [Mus musculus]	399	44.0962	4.86865					49.04	3
103472025	cleft lip and palate transmembrane protein 1 homolog [Mus musculus]	664	75.2429	6.30322					48.75	4	53.11	4
1039751654	PREDICTED: myosin-15 isoform X1 [Mus musculus]	1992	229.23	6.31592					48.13	4	67.8867	5
148668690	mCG1038839 [Mus musculus]	145	16.1131	8.27979					46.81	5
568908465	PREDICTED: torsin-1A-interacting protein 1 isoform X1 [Mus musculus]	418	46.9286	5.98584					46.63	3
26339338	unnamed protein product, partial [Mus musculus]	653	67.5114	9.92041					45.86	2
568977443	PREDICTED: retinol dehydrogenase 14 isoform X1 [Mus musculus]	293	32.2867	7.41553					45.67	2
112817607	thioredoxin-related transmembrane protein 4 precursor [Mus musculus]	335	37.1078	4.37354					44.83	2
21312546	protein FAM162A [Mus musculus]	155	17.7134	9.87646					43.75	2	21.65	1
755493797	PREDICTED: SLIT-ROBO Rho GTPase-activating protein 2 isoform X2 [Mus musculus]	973	110.562	6.85889					43.57	3
148690518	ras homolog gene family, member T2, isoform CRA_a [Mus musculus]	277	31.1021	5.22412					43.19	3	47.23	2
113722131	probable helicase senataxin [Mus musculus]	2646	297.401	6.82959					43.1518	4	150.345	14
74177659	unnamed protein product, partial [Mus musculus]	510	56.3838	5.80811					43.07	2	29.81	1
6679186	claudin-11 [Mus musculus]	207	22.0993	7.91357					42.81	1	38.53	1
19526848	mitochondrial amidoxime reducing component 2 precursor [Mus musculus]	338	38.1696	8.67529					42.2567	4	35.1133	3
148683045	RER1 retention in endoplasmic reticulum 1 homolog (S. cerevisiae), isoform CRA_a, partial [Mus musculus]	149	17.1948	8.1333					42.08	2
160333753	KN motif and ankyrin repeat domain-containing protein 2 [Mus musculus]	843	90.1896	5.5542					41.7667	4	31.8	2
26331048	unnamed protein product, partial [Mus musculus]	423	48.2042	5.32568					40.81	2	33.5633	3
1039791030	PREDICTED: tumor suppressor candidate 3 isoform X7 [Mus musculus]	291	33.237	9.83252					40.8	1	33.82	1
671696011	wings apart-like protein homolog isoform 2 [Mus musculus]	1194	133.267	5.46533					40.49	2	318.183	24
110287968	RecName: Full=FACT complex subunit SPT16; AltName: Full=Chromatin-specific transcription elongation factor 140 kDa subunit; AltName: Full=FACT 140 kDa subunit; AltName: Full=FACTp140; AltName: Full=Facilitates chromatin transcription complex subunit SPT16	1047	119.749	5.65576					40.41	3	81.6833	6
1039792063	PREDICTED: dynamin-2 isoform X15 [Mus musculus]	856	96.6513	7.84033					40.11	2	44.11	3
568946715	PREDICTED: lysophospholipid acyltransferase 7 isoform X2 [Mus musculus]	447	50.4826	8.6167					39.97	2
14916479	cation-dependent mannose-6-phosphate receptor precursor [Mus musculus]	278	31.1524	5.38916					39.96	3	49.21	1
597517955	phosphatidate cytidylyltransferase 2 isoform c [Mus musculus]	129	14.9215	4.94482					39.04	1	43.4	1
157909799	histone-binding protein RBBP7 [Mus musculus]	425	47.7602	5.04639					38.29	1	68.03	4
148708750	holocytochrome c synthetase [Mus musculus]	233	26.0354	7.28369					38.22	2	46.47	2
148678642	microsomal glutathione S-transferase 1, isoform CRA_a [Mus musculus]	102	11.7217	8.48486					37.46	2
148709741	mCG124990, isoform CRA_a [Mus musculus]	850	94.5655	7.26904					36.59	2
148682842	RIKEN cDNA 2510039O18, partial [Mus musculus]	597	65.149	7.28369					36.2967	4
45219736	Abce1 protein, partial [Mus musculus]	575	64.4645	8.04541					36.29	2
51258091	Nup98 protein, partial [Mus musculus]	1209	136.275	5.43994					35.93	1	47.0567	3
27369998	calcium-binding mitochondrial carrier protein SCaMC-1 [Mus musculus]	475	52.8682	7.43018					35.19	2	46.38	2
13877289	MRP5, partial [Mus musculus]	218	22.9983	8.77783					34.18	3
148670128	1-acylglycerol-3-phosphate O-acyltransferase 1 (lysophosphatidic acid acyltransferase, delta), isoform CRA_a [Mus musculus]	378	43.8095	8.45557					33.3567	3	29.26	2
10181184	ATP synthase subunit f, mitochondrial [Mus musculus]	88	10.3374	9.94971					33.12	1	35.09	1
110626031	KH domain-containing, RNA-binding, signal transduction-associated protein 1 [Mus musculus]	443	48.3404	8.71924					33.1	1	106.59	9
1039729676	PREDICTED: nicastrin isoform X2 [Mus musculus]	495	55.5301	6.04932					32.04	2	40.87	2
148673179	mCG128056 [Mus musculus]	509	53.1779	5.5542					31.55	2
28827824	ER membrane protein complex subunit 3 [Mus musculus]	261	29.9604	6.81494					30.7	2
148670895	dihydrolipoamide S-succinyltransferase (E2 component of 2-oxo-glutarate complex), isoform CRA_a, partial [Mus musculus]	151	16.6904	5.35107					30.67	2
5031569	alpha-centractin [Homo sapiens]	376	42.5869	6.63916					30.13	2	67.6667	4
21704070	chloride channel CLIC-like protein 1 isoform 2 precursor [Mus musculus]	539	60.5822	5.68115					29.84	2
163914388	ATP-dependent RNA helicase DDX25 [Mus musculus]	484	54.8413	5.98584					29.47	3	34.66	2
23956140	glycerophosphodiester phosphodiesterase domain-containing protein 1 [Mus musculus]	314	35.8439	8.30908					29.38	2
12836885	nonsense mRNA reducing factor 1 NORF1 [Mus musculus]	1113	122.606	6.68311					29.27	3	21.46	2
37537518	acylglycerol kinase, mitochondrial precursor [Mus musculus]	421	46.9463	8.39697					29.27	5	20.19	4
62948125	Chaperonin containing Tcp1, subunit 6a (zeta) [Mus musculus]	531	58.0397	6.90283					29.26	3	24.19	1
12963737	exportin-2 [Mus musculus]	971	110.384	5.77002					29.2039	3	0	1
237690364	cyclin b1 variant 1 [Mus musculus]	369	41.4399	9.34912					29.19	2
428673529	anoctamin-10 isoform 2 [Mus musculus]	601	69.218	7.40088					28.97	1	47.43	2
160948601	steroid 17-alpha-hydroxylase/17,20 lyase precursor [Mus musculus]	507	57.6012	7.18115					28.2517	2
568916647	PREDICTED: phosphatidylinositol glycan anchor biosynthesis class U protein isoform X1 [Mus musculus]	351	40.7076	8.35303					27.79	2
110625998	dnaJ homolog subfamily B member 11 precursor [Mus musculus]	358	40.5297	6.31592					27.55	3
568988668	PREDICTED: ubiquitin-associated domain-containing protein 2 isoform X2 [Mus musculus]	162	18.6654	9.68604					27.54	2
123228991	emerin [Mus musculus]	223	25.1192	4.70361					26.88	2
1039775738	PREDICTED: nuclear pore complex protein Nup205 isoform X2 [Mus musculus]	1968	222.905	6.31592					26.68	2	60.9	4
18490726	Tmem214 protein [Mus musculus]	374	41.8738	8.42627					26.51	1	55.09	2
126722757	phosphatidylserine decarboxylase proenzyme, mitochondrial [Mus musculus]	406	45.8976	9.56885					26.28	3
26339936	unnamed protein product, partial [Mus musculus]	422	45.8682	9.49561					26.02	2	108.48	5
755499475	PREDICTED: nuclear receptor coactivator 5 isoform X1 [Mus musculus]	406	48.0462	9.68604					26.02	2	99.82	5
164565394	dnaJ homolog subfamily C member 11 [Mus musculus]	559	63.1938	8.32373					25.91	3
12836661	unnamed protein product [Mus musculus]	1123	117.98	4.36084					25.86	3
568980072	PREDICTED: extended synaptotagmin-2 isoform X7 [Mus musculus]	501	55.8457	5.97314					25.74	2	25.8	1
26344299	unnamed protein product, partial [Mus musculus]	698	76.4399	6.02393					25.66	2
148701589	acyl-CoA synthetase long-chain family member 6, isoform CRA_a [Mus musculus]	589	65.427	6.84424					25.23	1	36.0133	4
124249335	testis-expressed sequence 10 protein [Mus musculus]	928	105.143	9.15869					24.91	3
12841984	unnamed protein product [Mus musculus]	245	28.015	8.68994					24.77	2
12833038	unnamed protein product [Mus musculus]	353	38.5063	9.0415					24.71	4
211830675	Sec16a protein, partial [Mus musculus]	800	86.6432	5.77002					23.78	3	38.3	1
16307127	1-acylglycerol-3-phosphate O-acyltransferase 1 (lysophosphatidic acid acyltransferase, alpha) [Mus musculus]	285	31.7317	9.14404					23.45	2
74199655	unnamed protein product, partial [Mus musculus]	534	60.7357	8.90967					23.12	2	28.68	2
6518606	adhesion protein RA175N [Mus musculus]	278	30.6171	4.94482					22.78	2
15126703	Xpo1 protein [Mus musculus]	564	64.3439	5.92236					22.19	2	56.7	3
1333993	unnamed protein product, partial [Mus musculus]	98	11.2485	9.12939					22.1	3
568927026	PREDICTED: trimeric intracellular cation channel type B isoform X1 [Mus musculus]	176	19.659	9.67139					22.02	2
26334671	unnamed protein product [Mus musculus]	298	33.2085	9.65674					21.56	2
568935180	PREDICTED: ecto-ADP-ribosyltransferase 3 isoform X9 [Mus musculus]	344	39.6507	5.66846					21.32	2
254675158	adenosine deaminase domain-containing protein 2 [Mus musculus]	561	59.2618	8.1333					21.17	1	118.99	8
26344253	unnamed protein product [Mus musculus]	863	94.5569	7.62061					21.08	1	72.54	5
148685240	RIKEN cDNA 2610020H08, isoform CRA_b [Mus musculus]	353	40.0139	8.38232					20.67	2
30047836	MutS homolog 2 (E. coli) [Mus musculus]	935	104.133	5.96045					20.13	1	23.86	2
145699091	nesprin-2 [Mus musculus]	6874	782.238	5.32568					18.92	4	50.52	4
568934249	PREDICTED: zinc finger protein 512 isoform X1 [Mus musculus]	485	55.5914	9.49561					17.68	1	50.33	2
148695542	nucleoporin 160, isoform CRA_a [Mus musculus]	1378	155.112	5.45264					0	1	76.915	8
32263995	mAb immunoglobulin heavy chain variable region, partial [Mus musculus]	113	12.4209	7.97217					0	2
60359898	mFLJ00288 protein, partial [Mus musculus]	329	37.1432	7.44482					0	2
568913472	PREDICTED: nucleoporin NUP188 homolog isoform X1 [Mus musculus]	1565	173.928	7.10791					0	3
164518898	TBC1 domain family member 5 isoform b [Mus musculus]	815	91.7789	6.78564							955.851	47
148686692	Cdc42 binding protein kinase beta, isoform CRA_b [Mus musculus]	1713	194.614	6.45557							838.544	55
74196040	unnamed protein product [Mus musculus]	375	42.1272	4.86865							651.093	32
568910613	PREDICTED: tudor domain-containing protein 5 isoform X1 [Mus musculus]	1039	115.815	8.11865							452.939	35
9790153	peroxisomal membrane protein PEX14 [Mus musculus]	376	41.1828	5.10986							422.5	23
597955649	mAb2 anti-human butyrylcholinesterase immunoglobulin gamma 1 heavy chain, partial [Mus musculus]	442	48.6609	7.59131							416.106	31
13385298	lon protease homolog 2, peroxisomal isoform 1 [Mus musculus]	852	94.4673	7.2251							405.93	22
148700128	cell division cycle and apoptosis regulator 1, isoform CRA_a [Mus musculus]	881	103.32	5.50342							375.757	31
145207976	myotubularin-related protein 3 [Mus musculus]	1159	129.596	6.07471							352.601	18
10129788	Paxneb protein [Mus musculus]	422	46.295	8.95361							309.555	21
70778726	WD repeat-containing protein WRAP73 [Mus musculus]	462	52.0191	7.18115							281.964	19
20270273	afadin- and alpha-actinin-binding protein isoform a [Mus musculus]	615	70.9115	6.65381							253.877	12
148708157	SH3-domain binding protein 4, isoform CRA_b [Mus musculus]	887	98.8617	7.88428							241.038	18
893683585	SCY1-like protein 2 isoform 2 [Mus musculus]	929	103.123	8.01611							211.637	13
241666485	peroxisomal membrane protein 11B isoform 2 [Mus musculus]	245	26.9856	9.99365							180.475	8
156255161	acyl-CoA-binding domain-containing protein 5 isoform d [Mus musculus]	472	52.3373	5.2876							159.63	6
255958309	peroxisomal biogenesis factor 3 isoform 2 [Mus musculus]	359	40.6132	8.63135							157.11	6
148675820	gem (nuclear organelle) associated protein 5, isoform CRA_b [Mus musculus]	1501	166.35	6.7124							151.811	8
568984240	PREDICTED: kinesin-like protein KIF2A isoform X4 [Mus musculus]	659	74.798	6.45557							150.45	9
18044822	Missing oocyte, meiosis regulator, homolog (Drosophila) [Mus musculus]	875	98.2598	6.7124							136.66	11
74181165	unnamed protein product [Mus musculus]	1510	172.503	9.14404							132.73	6
148664692	CDC23 (cell division cycle 23, yeast, homolog), isoform CRA_e [Mus musculus]	559	64.5276	6.93213							130.61	6
26350547	unnamed protein product [Mus musculus]	584	64.9505	9.36377							129.095	9
327315389	CCR4-NOT transcription complex subunit 1 isoform 1 [Mus musculus]	2326	260.791	7.02002							124.71	9
28565271	peroxisomal biogenesis factor 5 isoform 2 [Mus musculus]	602	66.7646	4.55127							120.134	7
28972590	mKIAA1046 protein, partial [Mus musculus]	947	104.67	7.09326							110.18	4
244793002	probable ATP-dependent RNA helicase YTHDC2 [Mus musculus]	1445	160.99	8.51416							110.17	5
26379639	unnamed protein product [Mus musculus]	291	32.7816	6.93213							109.813	9
1039746727	PREDICTED: protein polybromo-1 isoform X32 [Mus musculus]	1586	182.556	7.02002							109.165	9
14789912	Peroxisomal biogenesis factor 16 [Mus musculus]	336	38.6248	9.64209							98.9298	5
19527244	peroxisome assembly protein 12 [Mus musculus]	359	40.6071	8.99756							90.23	8
29789351	nuclear pore complex protein Nup107 [Mus musculus]	926	106.65	5.42725							89.34	6
568907697	PREDICTED: cullin-3 isoform X2 [Mus musculus]	687	79.4335	8.19189							88.9739	2
755560705	PREDICTED: supervillin isoform X14 [Mus musculus]	1429	158.849	8.32373							87.56	4
148703626	acyl-CoA synthetase long-chain family member 1, isoform CRA_a, partial [Mus musculus]	634	70.3395	6.94678							86.18	8
74145422	unnamed protein product, partial [Mus musculus]	694	78.2519	8.68994							84.2086	7
121949760	lamina-associated polypeptide 2 isoform alpha [Mus musculus]	693	75.1223	8.04541							80.6567	3
594591621	kinesin-like protein KIF2C isoform 2 [Mus musculus]	670	75.5373	7.98682							80.6158	4
148672633	solute carrier family 25 (mitochondrial carrier, peroxisomal membrane protein), member 17, isoform CRA_c [Mus musculus]	284	32.1907	10.1987							80.5809	6
1039745948	PREDICTED: protein TASOR isoform X2 [Mus musculus]	1478	166.706	5.99854							79.28	6
568972767	PREDICTED: E3 ubiquitin-protein ligase TRIM41 isoform X2 [Mus musculus]	394	44.5118	9.59814							73.89	6
6671497	ATP-binding cassette sub-family D member 1 [Mus musculus]	736	81.8069	8.70459							73.51	5
568978050	PREDICTED: WD repeat-containing protein 35 isoform X1 [Mus musculus]	991	112.613	6.21436							68.92	5
26338544	unnamed protein product [Mus musculus]	334	36.569	8.11865							68.02	2
200794	RNA polymerase II [Mus musculus]	1932	213.346	7.43018							65.53	5
49522537	Transportin 3 [Mus musculus]	923	104.137	5.56689							64.8	3
146219839	RNA helicase Mov10l1 [Mus musculus]	1187	132.703	7.29834							64.47	4
26352490	unnamed protein product [Mus musculus]	873	94.6426	6.37939							63.57	2
74152595	unnamed protein product, partial [Mus musculus]	652	71.4142	5.0083							61.1	3
148705918	ubiquitin specific peptidase 46, isoform CRA_a, partial [Mus musculus]	127	14.7675	8.96826							59.44	2
12836608	unnamed protein product [Mus musculus]	415	47.3403	7.97217							57.03	3
12851109	unnamed protein product, partial [Mus musculus]	277	30.9535	5.66846							54.73	3
74140584	unnamed protein product, partial [Mus musculus]	322	37.2977	6.39209							54.31	2
755540077	PREDICTED: inactive serine/threonine-protein kinase TEX14 isoform X6 [Mus musculus]	1166	131.211	5.21143							53.9167	3
148686577	mCG1050579, partial [Mus musculus]	114	12.6524	9.05615							53.6227	3
33859536	probable ATP-dependent RNA helicase DDX4 isoform 2 [Mus musculus]	702	76.4227	6.0874							52.4267	3
568953496	PREDICTED: cell division cycle protein 16 homolog isoform X1 [Mus musculus]	526	60.2146	5.33838							52.04	3
116284022	Gnpat protein, partial [Mus musculus]	585	66.5597	7.18115							50.69	2
7677495	sulfated glycoprotein-2 isoform 2 [Mus musculus]	372	43.0819	5.61768							50.68	3
568937412	PREDICTED: anaphase-promoting complex subunit 5 isoform X2 [Mus musculus]	622	68.82	6.91748							50.28	2
37590259	Arhgef10 protein [Mus musculus]	1100	121.948	6.82959							49.3567	9
60360560	mKIAA4177 protein, partial [Mus musculus]	796	84.2006	7.23975							48.18	2
148747566	cholesterol side-chain cleavage enzyme, mitochondrial precursor [Mus musculus]	526	60.2762	9.39307							47.05	3
256985168	kinesin-like protein KIF23 [Mus musculus]	953	108.707	8.66064							47.03	4
26327789	unnamed protein product [Mus musculus]	405	44.5794	8.06006							46.98	5
74205963	unnamed protein product, partial [Mus musculus]	488	55.5572	9.45166							46.38	2
553874	band 3, partial [Mus musculus]	899	99.7934	6.16357							44.07	3
6679567	polymerase I and transcript release factor [Mus musculus]	392	43.927	5.51611							43.123	5
148698639	target of EGR1, member 1 (nuclear), isoform CRA_c [Mus musculus]	329	37.1255	6.771							43.0633	3
74141265	unnamed protein product, partial [Mus musculus]	639	73.5981	8.11865							42.55	3
148665970	mCG129573, isoform CRA_a [Mus musculus]	836	92.4683	9.62744							41.76	3
12847283	unnamed protein product [Mus musculus]	263	28.7037	6.97607							40.86	2
568987107	PREDICTED: vinexin isoform X4 [Mus musculus]	590	66.7805	7.89893							40.64	3
755522604	PREDICTED: RUS1 family protein C16orf58 homolog isoform X1 [Mus musculus]	326	36.3671	7.34229							40.3767	3
148694968	PRP40 pre-mRNA processing factor 40 homolog A (yeast), isoform CRA_a, partial [Mus musculus]	814	94.047	7.35693							40.33	2
1039728377	PREDICTED: tensin-1 isoform X18 [Mus musculus]	1751	186.955	8.20654							39.73	2
26347873	unnamed protein product [Mus musculus]	170	18.3244	8.5874							39.34	3
148707326	kinesin-associated protein 3, isoform CRA_b, partial [Mus musculus]	717	82.7775	5.16064							37.79	2
13878205	testis-expressed sequence 13B protein [Mus musculus]	186	21.7362	8.96826							36.74	2
1039753415	PREDICTED: scaffold attachment factor B1 isoform X2 [Mus musculus]	782	88.5842	7.07861							36.2833	5
72679289	Usp7 protein, partial [Mus musculus]	887	103.351	5.74463							35.27	4
26333981	unnamed protein product [Mus musculus]	418	46.6688	8.23584							34.47	2
12851483	unnamed protein product, partial [Mus musculus]	132	15.4851	9.72998							33.79	2
6754656	mannose-binding protein C precursor [Mus musculus]	244	25.9409	5.05908							32.48	2
568994640	PREDICTED: protein HIRA isoform X3 [Mus musculus]	933	102.567	8.23584							32.43	2
74182277	unnamed protein product [Mus musculus]	753	83.2523	7.86963							31.79	1
21410145	Ddx21 protein, partial [Mus musculus]	689	75.8083	9.30518							31.15	2
545556201	PREDICTED: cell differentiation protein RCD1 homolog isoform X3 [Canis lupus familiaris]	245	27.5857	8.45557							30.09	2
568960787	PREDICTED: unconventional myosin-Va isoform X6 [Mus musculus]	1828	212.201	8.6167							29.97	4
27370212	ecto-NOX disulfide-thiol exchanger 1 isoform 2 [Mus musculus]	643	73.2346	5.65576							28.24	2
74183079	unnamed protein product, partial [Mus musculus]	384	42.3032	8.11865							28.09	2
12846277	unnamed protein product [Mus musculus]	351	38.6078	6.0874							27.51	2
148703977	mCG3854, isoform CRA_b [Mus musculus]	915	101.858	5.64307							26.59	2
755535031	PREDICTED: dual specificity tyrosine-phosphorylation-regulated kinase 2 isoform X2 [Mus musculus]	526	59.4816	9.48096							25.7467	4
23512288	Polymerase (RNA) II (DNA directed) polypeptide B [Mus musculus]	1167	132.985	7.15186							24.68	2
74140496	unnamed protein product, partial [Mus musculus]	1051	110.773	6.30322							24.5	2
568915592	PREDICTED: isocitrate dehydrogenase [NAD] subunit beta, mitochondrial isoform X1 [Mus musculus]	380	41.6733	8.01611							23.74	2
74226340	unnamed protein product, partial [Mus musculus]	241	27.2075	5.77002							21.97	2
568929802	PREDICTED: nucleoporin NDC1 isoform X1 [Mus musculus]	549	61.7317	8.99756							21.77	2
755497325	PREDICTED: endoplasmic reticulum mannosyl-oligosaccharide 1,2-alpha-mannosidase isoform X2 [Mus musculus]	402	45.8833	6.96143							21.32	2
148702613	Fas (TNFRSF6) binding factor 1, isoform CRA_b, partial [Mus musculus]	939	104.902	6.29053							21.01	3
148673579	RIKEN cDNA 1810074P20, isoform CRA_b, partial [Mus musculus]	717	80.6498	6.59521							20.08	2
26329893	unnamed protein product [Mus musculus]	726	80.8314	6.60986							0	2

## Sheet: Lists for Figure1B,1C
Accession	Description	# AAs	MW [kDa]	calc. pI	HORMAD1 IP		REC8 IP		RAD21L IP
					Score	PSMs	Score	PSMs	Score	PSMs
575501627	HORMA domain-containing protein 1 isoform a [Mus musculus]	392	44.9047	8.41162	10735.2	479	266.477	22	147.228	13
109689713	synaptonemal complex protein 2 [Mus musculus]	1500	172.014	7.92822	7694.71	294	2000.37	105	1172.34	73
113931162	HORMA domain-containing protein 2 [Mus musculus]	306	34.7895	7.48877	3720.5	155	33.45	2	56.8433	5
226442799	synaptonemal complex protein 3 [Mus musculus]	254	29.2909	8.86572	912.608	40	191.81	10	205.117	16
166235158	synaptonemal complex protein 1 [Mus musculus]	993	115.863	5.84619	715.532	41	45.34	1	49.61	2
158854018	cohesin subunit SA-3 [Mus musculus]	1240	141.077	6.29053	585.555	35	3327.8	151	2611.17	122
36031035	structural maintenance of chromosomes protein 3 [Mus musculus]	1217	141.468	7.18115	243.58	14	12289.4	512	13880.5	624
206597551	coiled-coil domain-containing protein 36 [Mus musculus]	574	63.3	7.41553	143.8	6
66955886	sister chromatid cohesion protein PDS5 homolog B [Mus musculus]	1446	164.315	8.49951	90.52	5	6153.64	283	559.132	34
124486765	sister chromatid cohesion protein PDS5 homolog A [Mus musculus]	1332	150.127	7.85498	66.3	2	768.443	35	142.513	7
568918118	double-strand-break repair protein rad21-like protein 1 isoform X2 [Mus musculus]	551	62.5023	5.04639	48.26	2	155.763	14	2633.18	115
17978290	structural maintenance of chromosomes protein 1B [Mus musculus]	1248	144.423	7.12256	47.56	2	9109.33	380	10384.4	451
219555720	synaptonemal complex central element protein 1 [Mus musculus]	329	38.1815	6.37939	46.68	2
258613892	structural maintenance of chromosomes protein 1A [Mus musculus]	1233	143.146	7.63525			2767.42	135	1460.49	84
671696011	wings apart-like protein homolog isoform 2 [Mus musculus]	1194	133.267	5.46533			40.49	2	318.183	24
625214709	PREDICTED: cohesin subunit SA-1 isoform X2 [Cricetulus griseus]	1121	129.346	5.45264			94.79	6	179.45	10
31982699	meiotic recombination protein REC8 homolog [Mus musculus]	591	67.3824	5.2749			5165.62	237	101.92	5
51371928	nipped-B-like protein isoform b [Mus musculus]	2691	303.574	7.81104			51.18	2	50.25	7
Figure 1B
Accession	Description	HORMAD1 IP
		Score	PSMs
575501627	HORMA domain-containing protein 1 isoform a [Mus musculus]	10735.2	479
109689713	synaptonemal complex protein 2 [Mus musculus]	7694.71	294
113931162	HORMA domain-containing protein 2 [Mus musculus]	3720.5	155
226442799	synaptonemal complex protein 3 [Mus musculus]	912.608	40
166235158	synaptonemal complex protein 1 [Mus musculus]	715.532	41
158854018	cohesin subunit SA-3 [Mus musculus]	585.555	35
36031035	structural maintenance of chromosomes protein 3 [Mus musculus]	243.58	14
206597551	coiled-coil domain-containing protein 36 [Mus musculus]	143.8	6
66955886	sister chromatid cohesion protein PDS5 homolog B [Mus musculus]	90.52	5
124486765	sister chromatid cohesion protein PDS5 homolog A [Mus musculus]	66.3	2
568918118	double-strand-break repair protein rad21-like protein 1 isoform X2 [Mus musculus]	48.26	2
17978290	structural maintenance of chromosomes protein 1B [Mus musculus]	47.56	2
219555720	synaptonemal complex central element protein 1 [Mus musculus]	46.68	2
Figure 1C
Accession	Description	REC8 IP		RAD21L IP
		Score	PSMs	Score	PSMs
36031035	structural maintenance of chromosomes protein 3 [Mus musculus]	12289.4	512	13880.5	624
17978290	structural maintenance of chromosomes protein 1B [Mus musculus]	9109.33	380	10384.4	451
568918118	double-strand-break repair protein rad21-like protein 1 isoform X2 [Mus musculus]	155.763	14	2633.18	115
158854018	cohesin subunit SA-3 [Mus musculus]	3327.8	151	2611.17	122
258613892	structural maintenance of chromosomes protein 1A [Mus musculus]	2767.42	135	1460.49	84
109689713	synaptonemal complex protein 2 [Mus musculus]	2000.37	105	1172.34	73
66955886	sister chromatid cohesion protein PDS5 homolog B [Mus musculus]	6153.64	283	559.132	34
671696011	wings apart-like protein homolog isoform 2 [Mus musculus]	40.49	2	318.183	24
226442799	synaptonemal complex protein 3 [Mus musculus]	191.81	10	205.117	16
625214709	PREDICTED: cohesin subunit SA-1 isoform X2 [Cricetulus griseus]	94.79	6	179.45	10
575501627	HORMA domain-containing protein 1 isoform a [Mus musculus]	266.477	22	147.228	13
124486765	sister chromatid cohesion protein PDS5 homolog A [Mus musculus]	768.443	35	142.513	7
31982699	meiotic recombination protein REC8 homolog [Mus musculus]	5165.62	237	101.92	5
113931162	HORMA domain-containing protein 2 [Mus musculus]	33.45	2	56.8433	5
51371928	nipped-B-like protein isoform b [Mus musculus]	51.18	2	50.25	7
166235158	synaptonemal complex protein 1 [Mus musculus]	45.34	1	49.61	2

## Sheet: raw data_control IgG IP
Accession	Description	Score	Coverage	# Proteins	# Unique Peptides	# Peptides	# PSMs	# AAs	MW [kDa]	calc. pI
1049064253	HEL23 antibody, partial [Mus musculus]	6476.84	44.06	2	14	31	303	749	81.7326	7.91357
	A2	Sequence	# PSMs	# Proteins	# Protein Groups	Protein Group Accessions	Modifications	ΔCn	q-Value	PEP	IonScore	Exp Value	Charge	MH+ [Da]	ΔM [ppm]	RT [min]	# Missed Cleavages
	High	DSTYSMSSTLTLTKDEYER	10	146	70	52181;425520;89477414;482676637;2554841;359334454;386267855;396582596;4520313;13359413;110350;34481870;6980516;1048348656;1890296;1589925;437099;32309107;33417263;330689707;61403511;149799217;1049064253;110590782;119389536;170785304;226887667;1000232281;241913246;301015773;335892497;356624448;390136352;401871551;3212470;14277826;18655521;2914304;448262316;448262330;480312087;524933044;529482114;5…		0	0	6.38e-16	140.27	1.50826e-12	2	2227.01	0.86641	34.8844	1
	High	LWIYSTSNLASGVPAR	6	24	5	89477414;1049064253;73536285;283971081;297674		0	0	4.266e-15	115.52	4.32177e-10	2	1734.92	-0.214139	44.1005	0
	High	QnGVLNSWTDQDSK	11	134	61	52181;425520;89477414;482676637;2554841;359334454;386267855;396582596;13359413;110350;34481870;6980516;1048348656;1890296;1589925;437099;32309107;33417263;330689707;61403511;1049064253;110590782;119389536;170785304;226887667;1000232281;241913246;335892497;356624448;390136352;401871551;3212470;14277826;18655521;448262316;448262330;480312087;524933044;529482114;564731100;574451175;85544090;21579458…	N2(Deamidated)	0	0	1.653e-14	109.73	1.20248e-09	2	1592.72	-0.594119	28.2523	0
	High	NTATVLDSDGSYFMYSK	13	3	1	1049064253		0	0	1.491e-15	109.44	8.98157e-10	2	1898.85	1.27127	38.026	0
	High	DSTYSMSSTLTLTK	4	146	70	52181;425520;89477414;482676637;2554841;359334454;386267855;396582596;4520313;13359413;110350;34481870;6980516;1048348656;1890296;1589925;437099;32309107;33417263;330689707;61403511;149799217;1049064253;110590782;119389536;170785304;226887667;1000232281;241913246;301015773;335892497;356624448;390136352;401871551;3212470;14277826;18655521;2914304;448262316;448262330;480312087;524933044;529482114;5…		0	0	7.481e-13	98.76	2.32763e-08	2	1534.73	0.845634	32.055	0
	High	QNGVLNSWTDQDSK	4	134	61	52181;425520;89477414;482676637;2554841;359334454;386267855;396582596;13359413;110350;34481870;6980516;1048348656;1890296;1589925;437099;32309107;33417263;330689707;61403511;1049064253;110590782;119389536;170785304;226887667;1000232281;241913246;335892497;356624448;390136352;401871551;3212470;14277826;18655521;448262316;448262330;480312087;524933044;529482114;564731100;574451175;85544090;21579458…		0	0	1.406e-11	95.81	3.8248e-08	2	1591.73	-0.359885	26.4906	0
	High	TTAPSVYPLAPVcGGTTGSSVTLGcLVK	7	22	7	1049064253;396582594;41352144;41352178;41352286;41352226;429544522	C13(Carbamidomethyl); C25(Carbamidomethyl)	0	0	6.931e-16	90.09	1.53633e-07	3	2793.44	7.11706	49.5352	0
	High	RADAAPTVSIFPPSSEQLTSGGASVVcFLNNFYPK	13	140	65	425520;89477414;482676637;2554841;359334454;386267855;396582596;4520313;13359413;110350;34481870;6980516;1048348656;1890296;1589925;437099;32309107;33417263;330689707;61403511;149799217;1049064253;110590782;170785304;226887667;1000232281;301015773;335892497;356624448;390136352;401871551;3212470;14277826;18655521;2914304;448262316;448262330;480312087;524933044;529482114;564731100;574451175;4930003…	C27(Carbamidomethyl)	0	0	3.367e-16	89.98	2.14586e-07	3	3727.85	1.01221	68.7777	1
	High	NTATVLDSDGSYFmYSK	7	3	1	1049064253	M14(Oxidation)	0	0	2.962e-13	87.81	9.25575e-08	2	1914.84	0.346252	34.8163	0
	High	GSLFAcSVVHEGLHNHLTTK	6	3	1	1049064253	C6(Carbamidomethyl)	0	0	5.342e-14	87.09	4.26535e-07	2	2207.1	0.844766	31.8115	0
	High	DSTYSmSSTLTLTK	4	146	70	52181;425520;89477414;482676637;2554841;359334454;386267855;396582596;4520313;13359413;110350;34481870;6980516;1048348656;1890296;1589925;437099;32309107;33417263;330689707;61403511;149799217;1049064253;110590782;119389536;170785304;226887667;1000232281;241913246;301015773;335892497;356624448;390136352;401871551;3212470;14277826;18655521;2914304;448262316;448262330;480312087;524933044;529482114;5…	M6(Oxidation)	0	0	3.013e-09	72.45	8.59537e-06	2	1550.73	0.416268	22.875	0
	High	VVSALPIQHQDWMSGK	12	26	13	815099083;16307557;62024579;62201498;1049064253;1333950;27127160;34784630;13278043;481974;507042967;407280298;13278069		0	0	6.131e-11	71.71	1.13962e-05	2	1795.91	-2.10047	36.0483	0
	High	QRPGHGLEWIGEILPGSGSTNYNEK	3	1	1	1049064253		0	0	1.418e-11	68.49	2.94202e-05	4	2739.35	0.0526726	46.5444	0
	High	qNGVLNSWTDQDSKDSTYSMSSTLTLTK	8	134	61	52181;425520;89477414;482676637;2554841;359334454;386267855;396582596;13359413;110350;34481870;6980516;1048348656;1890296;1589925;437099;32309107;33417263;330689707;61403511;1049064253;110590782;119389536;170785304;226887667;1000232281;241913246;335892497;356624448;390136352;401871551;3212470;14277826;18655521;448262316;448262330;480312087;524933044;529482114;564731100;574451175;85544090;21579458…	Q1(Deamidated)	0	0	7.887e-15	67.99	2.61793e-05	3	3108.43	-1.3338	43.3927	1
	High	HNSYTcEATHK	5	144	69	52181;425520;89477414;482676637;2554841;359334454;386267855;396582596;4520313;13359413;110350;34481870;6980516;1048348656;1890296;1589925;437099;32309107;33417263;330689707;61403511;149799217;1049064253;110590782;119389536;170785304;226887667;1000232281;241913246;335892497;356624448;390136352;401871551;3212470;14277826;18655521;2914304;448262316;448262330;480312087;524933044;529482114;564731100;5…	C6(Carbamidomethyl)	0	0	6.314e-10	67.12	1.23052e-05	2	1347.57	-1.00589	6.19989	0
	High	VVSALPIqHQDWMSGK	6	26	13	815099083;16307557;62024579;62201498;1049064253;1333950;27127160;34784630;13278043;481974;507042967;407280298;13278069	Q8(Deamidated)	0	0	8.334e-11	66.7	3.91247e-05	2	1796.9	0.614027	38.1474	0
	High	QnGVLNSWTDQDSKDSTYSMSSTLTLTKDEYER	6	134	61	31615658;52181;425520;89477414;482676637;2554841;359334454;386267855;396582596;13359413;110350;34481870;6980516;1048348656;1890296;1589925;437099;32309107;33417263;330689707;61403511;1049064253;110590782;119389536;170785304;226887667;1000232281;241913246;335892497;356624448;390136352;401871551;3212470;14277826;18655521;448262316;448262330;480312087;524933044;529482114;564731100;574451175;85544090…	N2(Deamidated)	0	0	3.473e-16	64.09	5.39485e-05	4	3800.72	1.88211	43.7047	2
	High	VPITQNPcPPLK	6	3	1	1049064253	C8(Carbamidomethyl)	0	0	1.188e-08	63.35	4.57295e-05	2	1363.74	1.69094	22.7487	0
	High	DSTYSmSSTLTLTKDEYER	3	146	70	52181;425520;89477414;482676637;2554841;359334454;386267855;396582596;4520313;13359413;110350;34481870;6980516;1048348656;1890296;1589925;437099;32309107;33417263;330689707;61403511;149799217;1049064253;110590782;119389536;170785304;226887667;1000232281;241913246;301015773;335892497;356624448;390136352;401871551;3212470;14277826;18655521;2914304;448262316;448262330;480312087;524933044;529482114;5…	M6(Oxidation)	0	0	2.656e-12	61.83	8.02466e-05	3	2243	-0.41619	26.9454	1
	High	VVSALPIQHQDWmSGK	12	26	13	815099083;16307557;62024579;62201498;1049064253;1333950;27127160;34784630;13278043;481974;507042967;407280298;13278069	M13(Oxidation)	0	0	1.747e-10	58.71	0.000230411	2	1811.91	-1.29662	29.9971	0
	High	APQVYVLPPPAEEMTK	8	3	1	1049064253		0	0	3.35e-09	57.3	0.000284434	2	1769.92	1.398	39.8028	0
	High	HnSYTcEATHK	2	144	69	52181;425520;89477414;482676637;2554841;359334454;386267855;396582596;4520313;13359413;110350;34481870;6980516;1048348656;1890296;1589925;437099;32309107;33417263;330689707;61403511;149799217;1049064253;110590782;119389536;170785304;226887667;1000232281;241913246;335892497;356624448;390136352;401871551;3212470;14277826;18655521;2914304;448262316;448262330;480312087;524933044;529482114;564731100;5…	N2(Deamidated); C6(Carbamidomethyl)	0	0	1.192e-08	57.05	0.000120811	2	1348.56	1.07143	6.54963	0
	High	EcPPcAAPDLLGGPSVFIFPPK	14	3	1	1049064253	C2(Carbamidomethyl); C5(Carbamidomethyl)	0	0	3.455e-11	55.51	0.00055057	3	2369.17	-0.439645	61.2296	0
	High	VPITqNPcPPLK	4	3	1	1049064253	Q5(Deamidated); C8(Carbamidomethyl)	0	0	8.726e-08	52.96	0.000611036	2	1364.72	0.163845	24.1391	0
	High	GSLFAcSVVHEGLHnHLTTK	3	3	1	1049064253	C6(Carbamidomethyl); N15(Deamidated)	0	0	2.538e-11	50.82	0.00189557	3	2208.09	0.0334268	32.774	0
	High	QNGVLNSWTDQDSKDSTYSmSSTLTLTKDEYER	1	134	61	52181;425520;89477414;482676637;2554841;359334454;386267855;396582596;13359413;110350;34481870;6980516;1048348656;1890296;1589925;437099;32309107;33417263;330689707;61403511;1049064253;110590782;119389536;170785304;226887667;1000232281;241913246;335892497;356624448;390136352;401871551;3212470;14277826;18655521;448262316;448262330;480312087;524933044;529482114;564731100;574451175;85544090;21579458…	M20(Oxidation)	0	0	6.983e-15	48.19	0.00216256	4	3815.73	2.72937	36.7873	2
	High	APQVYVLPPPAEEmTK	6	3	1	1049064253	M14(Oxidation)	0	0	1.826e-08	48.1	0.00245642	2	1785.91	-1.03033	32.7962	0
	High	VVSALPIQHqDWmSGK	5	26	13	815099083;16307557;62024579;62201498;1049064253;1333950;27127160;34784630;13278043;481974;507042967;407280298;13278069	Q10(Deamidated); M13(Oxidation)	0	0	4.117e-08	47.72	0.00281036	3	1812.9	2.83375	31.3734	0
	High	qNGVLNSWTDQDSKDSTYSmSSTLTLTK	2	134	61	52181;425520;89477414;482676637;2554841;359334454;386267855;396582596;13359413;110350;34481870;6980516;1048348656;1890296;1589925;437099;32309107;33417263;330689707;61403511;1049064253;110590782;119389536;170785304;226887667;1000232281;241913246;335892497;356624448;390136352;401871551;3212470;14277826;18655521;448262316;448262330;480312087;524933044;529482114;564731100;574451175;85544090;21579458…	Q1(Deamidated); M20(Oxidation)	0	0	1.401e-11	46.99	0.0029028	3	3124.43	0.456808	37.895	1
	High	EFSLTcMITGFLPAEIAVDWTSNGR	1	3	1	1049064253	C6(Carbamidomethyl)	0	0	7.014e-06	45.87	0.00496937	3	2815.35	1.02159	83.4182	0
	High	APQVYVLPPPAEEmTKK	10	3	1	1049064253	M14(Oxidation)	0	0	1.49e-06	44.27	0.00584174	4	1914.01	0.746936	28.8617	1
	High	EFSLTcmITGFLPAEIAVDWTSNGR	1	3	1	1049064253	C6(Carbamidomethyl); M7(Oxidation)	0	0	2.569e-06	43.14	0.00970092	3	2831.33	-2.31879	71.7989	0
	High	EFSLTcmITGFLPAEIAVDWTSnGR	2	3	1	1049064253	C6(Carbamidomethyl); M7(Oxidation); N23(Deamidated)	0	0	4.994e-07	41.83	0.0122305	3	2832.33	3.0453	70.4331	0
	High	APqVYVLPPPAEEMTKK	2	3	1	1049064253	Q3(Deamidated)	0	0	1.773e-09	39.78	0.0157268	3	1899	4.9565	37.1492	1
	High	VPITQNPcPPLKEcPPcAAPDLLGGPSVFIFPPK	13	3	1	1049064253	C8(Carbamidomethyl); C14(Carbamidomethyl); C17(Carbamidomethyl)	0	0	2.043e-11	38.59	0.0200617	4	3713.9	1.87396	60.6296	1
	High	VVSALPIQHQDWmSGKEFK	3	26	13	815099083;16307557;62024579;62201498;1049064253;1333950;27127160;34784630;13278043;481974;507042967;407280298;13278069	M13(Oxidation)	0	0	1.604e-09	38.48	0.0290126	3	2216.11	-1.698	32.8767	1
	High	APQVYVLPPPAEEMTKK	10	3	1	1049064253		0	0	5.514e-07	38.14	0.0214156	2	1898.01	-1.20426	35.8422	1
	High	APqVYVLPPPAEEMTK	2	3	1	1049064253	Q3(Deamidated)	0	0	1.509e-05	36.95	0.0305177	2	1770.91	8.56194	40.8219	0
	High	VDKKIEPR	1	42	18	1049064253;27127160;34784630;13278043;481974;407280298;13278069;720062588;829581828;396582594;4091056;361130073;640172;576114;529481980;529482122;262118692;37926734		0	0	0.003957	36.56	0.00961586	2	984.585	0.821621	6.37524	2
	High	HNSYTcEATHKTSTSPIVK	1	140	65	52181;425520;89477414;482676637;2554841;359334454;386267855;396582596;4520313;13359413;110350;34481870;6980516;1048348656;1890296;1589925;437099;32309107;33417263;330689707;61403511;149799217;1049064253;110590782;119389536;170785304;226887667;1000232281;241913246;335892497;356624448;390136352;401871551;3212470;14277826;18655521;2914304;448262316;448262330;480312087;524933044;529482114;564731100;5…	C6(Carbamidomethyl)	0	0	0.0003201	36.45	0.0461535	4	2161.04	0.351492	10.5681	1
	High	APqVYVLPPPAEEmTKK	2	3	1	1049064253	Q3(Deamidated); M14(Oxidation)	0	0	9.45e-08	32.85	0.0915423	3	1914.99	1.03666	30.0629	1
	High	RADAAPTVSIFPPSSEQLTSGGASVVcFLnNFYPK	12	140	65	425520;89477414;482676637;2554841;359334454;386267855;396582596;4520313;13359413;110350;34481870;6980516;1048348656;1890296;1589925;437099;32309107;33417263;330689707;61403511;149799217;1049064253;110590782;170785304;226887667;1000232281;301015773;335892497;356624448;390136352;401871551;3212470;14277826;18655521;2914304;448262316;448262330;480312087;524933044;529482114;564731100;574451175;4930003…	C27(Carbamidomethyl); N30(Deamidated)	0	0	1.647e-05	31.24	0.162426	3	3728.83	0.911799	60.2457	1
	High	GPVRAPQVYVLPPPAEEMTKK	5	3	1	1049064253		0	0	7.628e-07	29.58	0.108942	3	2307.25	-2.7184	36.268	2
	High	qNGVLNSWTDQDSKDSTYSmSSTLTLTKDEYER	2	134	61	31615658;52181;425520;89477414;482676637;2554841;359334454;386267855;396582596;13359413;110350;34481870;6980516;1048348656;1890296;1589925;437099;32309107;33417263;330689707;61403511;1049064253;110590782;119389536;170785304;226887667;1000232281;241913246;335892497;356624448;390136352;401871551;3212470;14277826;18655521;448262316;448262330;480312087;524933044;529482114;564731100;574451175;85544090…	Q1(Deamidated); M20(Oxidation)	0	0	8.242e-05	27.22	0.230639	4	3816.7	0.200109	38.1876	2
	High	ADAAPTVSIFPPSSEQLTSGGASVVcFLNNFYPK	11	141	66	52181;425520;89477414;482676637;2554841;359334454;386267855;396582596;4520313;13359413;110350;34481870;6980516;1048348656;1890296;1589925;437099;32309107;33417263;330689707;61403511;149799217;1049064253;110590782;170785304;226887667;1000232281;301015773;335892497;356624448;390136352;401871551;3212470;14277826;18655521;2914304;448262316;448262330;480312087;524933044;529482114;564731100;574451175;4…	C26(Carbamidomethyl)	0	0	4.988e-08	26.4	0.5017	3	3571.74	-0.0585639	71.7241	0
	High	GPVRAPQVYVLPPPAEEmTKK	1	3	1	1049064253	M18(Oxidation)	0	0	3.13e-07	23.89	0.363608	4	2323.25	0.718044	30.913	2
	High	EFSLTcMITGFLPAEIAVDWTSnGR	1	3	1	1049064253	C6(Carbamidomethyl); N23(Deamidated)	0	0	0.004666	23.35	0.794371	3	2816.32	-1.58196	81.966	0
	High	TEQnYKNTATVLDSDGSYFMYSK	4	3	1	1049064253	N4(Deamidated)	0	0	0.008437	21.01	0.902263	3	2663.19	3.31168	39.4061	1
	High	QNGVLNSWTDQDSKDSTYSMSSTLTLTKDEYER	1	134	61	52181;425520;89477414;482676637;2554841;359334454;386267855;396582596;13359413;110350;34481870;6980516;1048348656;1890296;1589925;437099;32309107;33417263;330689707;61403511;1049064253;110590782;119389536;170785304;226887667;1000232281;241913246;335892497;356624448;390136352;401871551;3212470;14277826;18655521;448262316;448262330;480312087;524933044;529482114;564731100;574451175;85544090;21579458…		0	0	0.0003198	20.97	1.10977	3	3799.72	-2.01529	42.5291	2
	High	GPVRAPQVYVLPPPAEEmTK	1	3	1	1049064253	M18(Oxidation)	0	0	0.0001878	20.03	1.40824	3	2195.15	-0.457649	33.8185	1
	High	ALPSPIEKTISKPR	1	3	1	1049064253		0	0	3.273e-05	19.6	0.206686	3	1536.91	0.384434	23.112	1
	High	GPVRAPQVYVLPPPAEEMTK	1	3	1	1049064253		0	0	2.442e-05	19.4	1.38869	3	2179.16	1.93897	40.2058	1
	High	DEYERHnSYTcEATHK	1	144	69	52181;425520;89477414;482676637;2554841;359334454;386267855;396582596;4520313;13359413;110350;34481870;6980516;1048348656;1890296;1589925;437099;32309107;33417263;330689707;61403511;149799217;1049064253;110590782;119389536;170785304;226887667;1000232281;241913246;335892497;356624448;390136352;401871551;3212470;14277826;18655521;2914304;448262316;448262330;480312087;524933044;529482114;564731100;5…	N7(Deamidated); C11(Carbamidomethyl)	0	0	8.737e-06	19.03	0.689518	4	2040.84	0.705264	8.31343	1
	High	ADAAPTVSIFPPSSEQLTSGGASVVcFLNnFYPK	13	141	66	52181;425520;89477414;482676637;2554841;359334454;386267855;396582596;4520313;13359413;110350;34481870;6980516;1048348656;1890296;1589925;437099;32309107;33417263;330689707;61403511;149799217;1049064253;110590782;170785304;226887667;1000232281;301015773;335892497;356624448;390136352;401871551;3212470;14277826;18655521;2914304;448262316;448262330;480312087;524933044;529482114;564731100;574451175;4…	C26(Carbamidomethyl); N30(Deamidated)	0	0	3.991e-05	15.56	5.90689	3	3572.74	2.91198	72.4137	0
	High	VVSALPIqHQDWmSGKEFK	2	26	13	815099083;16307557;62024579;62201498;1049064253;1333950;27127160;34784630;13278043;481974;507042967;407280298;13278069	Q8(Deamidated); M13(Oxidation)	0	0	0.003457	15.26	5.65322	4	2217.1	0.220484	34.2202	1
	High	VVSALPIQHQDWMSGKEFK	2	26	13	815099083;16307557;62024579;62201498;1049064253;1333950;27127160;34784630;13278043;481974;507042967;407280298;13278069		0	0	0.000674	14.9	5.38298	3	2200.12	0.333868	38.7028	1
	High	WKIDGSER	2	146	70	52181;425520;89477414;482676637;2554841;359334454;386267855;396582596;4520313;13359413;110350;34481870;6980516;1048348656;1890296;1589925;437099;32309107;33417263;330689707;61403511;149799217;1049064253;110590782;119389536;170785304;226887667;1000232281;241913246;301015773;335892497;356624448;390136352;401871551;3212470;14277826;18655521;2914304;448262316;448262330;480312087;524933044;529482114;5…		0	0.001	0.01821	41.18	0.0113321	2	990.5	-0.265185	15.9298	1
	High	TSTSPIVK	1	142	66	52181;425520;89477414;482676637;2554841;359334454;386267855;396582596;4520313;13359413;110350;34481870;6980516;1048348656;1890296;1589925;437099;32309107;33417263;330689707;61403511;149799217;1049064253;110590782;119389536;170785304;226887667;1000232281;241913246;301015773;335892497;356624448;390136352;401871551;3212470;14277826;18655521;2914304;448262316;448262330;480312087;524933044;529482114;5…		0	0.002	0.02308	38.14	0.0249682	2	832.478	0.114551	9.72114	0
	High	VPITqNPcPPLKEcPPcAAPDLLGGPSVFIFPPK	2	3	1	1049064253	Q5(Deamidated); C8(Carbamidomethyl); C14(Carbamidomethyl); C17(Carbamidomethyl)	0	0.002	0.02396	13.15	6.54843	4	3714.91	9.26492	62.0798	1
	High	NTATVLDSDGSYFMYSKLR	1	3	1	1049064253		0	0.009	0.09187	14.95	5.76121	3	2168.04	2.56684	43.2523	1
407280298	Chain B, Structure Of Immunoglobulin	5474.56	41.22	4	0	23	251	444	49.2103	7.59131
	A2	Sequence	# PSMs	# Proteins	# Protein Groups	Protein Group Accessions	Modifications	ΔCn	q-Value	PEP	IonScore	Exp Value	Charge	MH+ [Da]	ΔM [ppm]	RT [min]	# Missed Cleavages
	High	NTEPVLDSDGSYFMYSK	17	18	7	27127160;34784630;13278043;481974;507042967;407280298;13278069		0	0	1.124e-14	104.61	2.41466e-09	2	1952.86	0.0116065	37.8741	0
	High	cPAPNLLGGPSVFIFPPK	34	19	6	27127160;34784630;13278043;481974;407280298;13278069	C1(Carbamidomethyl)	0	0	5.813e-16	86.71	2.61831e-07	2	1911.02	0.775781	58.8708	0
	High	NTEPVLDSDGSYFmYSK	13	18	7	27127160;34784630;13278043;481974;507042967;407280298;13278069	M14(Oxidation)	0	0	4.549e-12	77.49	1.06764e-06	2	1968.86	1.41622	34.0342	0
	High	nTEPVLDSDGSYFMYSK	1	18	7	27127160;34784630;13278043;481974;507042967;407280298;13278069	N1(Deamidated)	0	0	8.507e-13	74.13	1.97627e-06	2	1953.85	1.94469	39.9978	0
	High	VNNKDLPAPIER	7	10	5	1333950;27127160;481974;507042967;407280298		0	0	8.733e-10	74.03	3.23015e-06	3	1365.75	2.10628	18.2769	1
	High	VVSALPIQHQDWMSGK	12	26	13	815099083;16307557;62024579;62201498;1049064253;1333950;27127160;34784630;13278043;481974;507042967;407280298;13278069		0	0	6.131e-11	71.71	1.13962e-05	2	1795.91	-2.10047	36.0483	0
	High	VnNKDLPAPIER	8	10	5	1333950;27127160;481974;507042967;407280298	N2(Deamidated)	0	0	7.15e-08	71.09	8.2044e-06	3	1366.73	-0.31202	19.1585	1
	High	TELNYKnTEPVLDSDGSYFMYSK	2	18	7	27127160;34784630;13278043;481974;507042967;407280298;13278069	N7(Deamidated)	0	0	2.392e-10	70.09	1.36639e-05	3	2702.22	1.64194	41.909	1
	High	SEDTAmYYcAR	2	40	21	24571284;330441847;12802471;27729132;27818721;16307557;226358413;407280298;304560784;5579017;261343156;27818429;2570551;790838;1000378979;640172;4581913;4581891;4091056;529482122;1023176079	M6(Oxidation); C9(Carbamidomethyl)	0	0	2.002e-08	67.92	7.95879e-06	2	1382.53	-0.240618	14.7036	0
	High	TELNYKnTEPVLDSDGSYFmYSK	1	18	7	27127160;34784630;13278043;481974;507042967;407280298;13278069	N7(Deamidated); M20(Oxidation)	0	0	1.256e-10	67.88	2.04884e-05	3	2718.22	1.52703	37.1076	1
	High	VVSALPIqHQDWMSGK	6	26	13	815099083;16307557;62024579;62201498;1049064253;1333950;27127160;34784630;13278043;481974;507042967;407280298;13278069	Q8(Deamidated)	0	0	8.334e-11	66.7	3.91247e-05	2	1796.9	0.614027	38.1474	0
	High	GPTIKPcPPcK	11	27	10	27127160;34784630;13278043;481974;407280298;13278069;829581828;4091056;361130073;37926734	C7(Carbamidomethyl); C10(Carbamidomethyl)	0	0	1.44e-09	61.93	6.77117e-05	2	1254.63	0.648454	11.825	0
	High	QVTLTcmVTDFmPEDIYVEWTNnGKTELNYK	4	18	7	27127160;34784630;13278043;481974;507042967;407280298;13278069	C6(Carbamidomethyl); M7(Oxidation); M12(Oxidation); N23(Deamidated)	0	0	6.924e-09	61.12	9.06741e-05	3	3772.71	0.107935	54.6325	1
	High	NSYScSVVHEGLHNHHTTK	9	18	7	27127160;34784630;13278043;481974;507042967;407280298;13278069	C5(Carbamidomethyl)	0	0	6.23e-13	59.82	0.000114394	3	2207	-0.212832	9.7784	0
	High	VVSALPIQHQDWmSGK	12	26	13	815099083;16307557;62024579;62201498;1049064253;1333950;27127160;34784630;13278043;481974;507042967;407280298;13278069	M13(Oxidation)	0	0	1.747e-10	58.71	0.000230411	2	1811.91	-1.29662	29.9971	0
	High	nSYScSVVHEGLHNHHTTK	8	18	7	27127160;34784630;13278043;481974;507042967;407280298;13278069	N1(Deamidated); C5(Carbamidomethyl)	0	0	6.153e-11	51.09	0.000730965	3	2207.99	0.613283	12.1951	0
	High	QVTLTcmVTDFMPEDIYVEWTNnGK	4	18	7	27127160;34784630;13278043;481974;507042967;407280298;13278069	C6(Carbamidomethyl); M7(Oxidation); N23(Deamidated)	0	0	2.787e-09	50.65	0.000789101	3	3008.34	0.257624	62.5399	0
	High	VVSALPIQHqDWmSGK	5	26	13	815099083;16307557;62024579;62201498;1049064253;1333950;27127160;34784630;13278043;481974;507042967;407280298;13278069	Q10(Deamidated); M13(Oxidation)	0	0	4.117e-08	47.72	0.00281036	3	1812.9	2.83375	31.3734	0
	High	QVTLTcmVTDFmPEDIYVEWTNnGK	1	18	7	27127160;34784630;13278043;481974;507042967;407280298;13278069	C6(Carbamidomethyl); M7(Oxidation); M12(Oxidation); N23(Deamidated)	0	0	1.054e-05	46.71	0.00130969	3	3024.32	-2.74446	55.3086	0
	High	NTEPVLDSDGSYFMYSKLR	1	18	7	27127160;34784630;13278043;481974;507042967;407280298;13278069		0	0	2.268e-09	46.2	0.00373618	3	2222.04	0.3845	42.2803	1
	High	APQVYVLPPPEEEmTKK	16	18	7	27127160;34784630;13278043;481974;507042967;407280298;13278069	M14(Oxidation)	0	0	4.373e-09	45.05	0.00576449	4	1972.01	0.855444	28.6942	1
	High	nSYScSVVHEGLHnHHTTK	3	18	7	27127160;34784630;13278043;481974;507042967;407280298;13278069	N1(Deamidated); C5(Carbamidomethyl); N14(Deamidated)	0	0	6.065e-11	45.04	0.0021463	3	2208.97	0.195287	12.9164	0
	High	APQVYVLPPPEEEMTKK	10	18	7	27127160;34784630;13278043;481974;507042967;407280298;13278069		0	0	2.894e-07	44.68	0.00505166	3	1956.03	5.91454	33.285	1
	High	cKVnNKDLPAPIER	12	10	5	1333950;27127160;481974;507042967;407280298	C1(Carbamidomethyl); N4(Deamidated)	0	0	3.053e-07	43.29	0.006915	3	1654.86	1.28312	18.4226	2
	High	APQVYVLPPPEEEmTK	7	18	7	27127160;34784630;13278043;481974;507042967;407280298;13278069	M14(Oxidation)	0	0	1.563e-08	42.51	0.010054	3	1843.91	-0.402252	32.4882	0
	High	SEDTAMYYcAR	1	40	21	16307557;226358413;407280298;304560784;330441847;5579017;27818721;261343156;27818429;2570551;790838;1000378979;24571284;640172;12802471;27729132;4581913;4581891;4091056;529482122;1023176079	C9(Carbamidomethyl)	0	0	5.583e-06	41.31	0.00391621	2	1366.54	-0.0340776	19.203	0
	High	APQVYVLPPPEEEMTK	6	18	7	27127160;34784630;13278043;481974;507042967;407280298;13278069		0	0	9.2e-08	39.66	0.0182816	2	1827.92	0.359127	37.7074	0
	High	VVSALPIQHQDWmSGKEFK	3	26	13	815099083;16307557;62024579;62201498;1049064253;1333950;27127160;34784630;13278043;481974;507042967;407280298;13278069	M13(Oxidation)	0	0	1.604e-09	38.48	0.0290126	3	2216.11	-1.698	32.8767	1
	High	APqVYVLPPPEEEMTKK	1	18	7	27127160;34784630;13278043;481974;507042967;407280298;13278069	Q3(Deamidated)	0	0	3.41e-09	37.93	0.0289111	3	1957	1.60395	34.7036	1
	High	NTLYLQMSR	1	3	2	407280298;261343156		0	0	0.0008873	37.81	0.0169302	2	1125.57	2.10487	28.2777	0
	High	VDKKIEPR	1	42	18	1049064253;27127160;34784630;13278043;481974;407280298;13278069;720062588;829581828;396582594;4091056;361130073;640172;576114;529481980;529482122;262118692;37926734		0	0	0.003957	36.56	0.00961586	2	984.585	0.821621	6.37524	2
	High	QVTLTcMVTDFmPEDIYVEWTNnGKTELNYK	5	18	7	27127160;34784630;13278043;481974;507042967;407280298;13278069	C6(Carbamidomethyl); M12(Oxidation); N23(Deamidated)	0	0	1.02e-05	34.77	0.0458128	4	3756.71	-0.225203	61.9914	1
	High	QVTLTcmVTDFMPEDIYVEWTnnGKTELNYK	6	18	7	27127160;34784630;13278043;481974;507042967;407280298;13278069	C6(Carbamidomethyl); M7(Oxidation); N22(Deamidated); N23(Deamidated)	0	0	0.000132	33.63	0.049702	3	3757.69	-0.889437	61.4675	1
	High	NWVERnSYScSVVHEGLHNHHTTK	1	18	7	27127160;34784630;13278043;481974;507042967;407280298;13278069	N6(Deamidated); C10(Carbamidomethyl)	0	0	9.892e-14	32.87	0.0768944	4	2892.33	0.766438	19.1097	1
	High	qVTLTcmVTDFmPEDIYVEWTNnGKTELNYK	4	18	7	27127160;34784630;13278043;481974;507042967;407280298;13278069	Q1(Deamidated); C6(Carbamidomethyl); M7(Oxidation); M12(Oxidation); N23(Deamidated)	0	0	0.001032	31.97	0.0779869	4	3773.71	6.19994	54.6309	1
	High	cKVnnKDLPAPIER	1	10	5	1333950;27127160;481974;507042967;407280298	C1(Carbamidomethyl); N4(Deamidated); N5(Deamidated)	0	0	9.141e-05	30	0.15815	3	1655.84	1.16742	19.8903	2
	High	cKVNNKDLPAPIER	1	10	5	1333950;27127160;481974;507042967;407280298	C1(Carbamidomethyl)	0	0	0.000103	28.01	0.181764	4	1653.87	-0.823437	16.5047	2
	High	APqVYVLPPPEEEmTKK	1	18	7	27127160;34784630;13278043;481974;507042967;407280298;13278069	Q3(Deamidated); M14(Oxidation)	0	0	6.911e-09	27.1	0.348827	3	1973	5.25096	29.7053	1
	High	cPAPnLLGGPSVFIFPPK	2	19	6	27127160;34784630;13278043;481974;407280298;13278069	C1(Carbamidomethyl); N5(Deamidated)	0	0	0.0009405	21.4	1.03051	3	1912.01	1.21149	57.6831	0
	High	NTLYLQmSR	1	3	2	407280298;261343156	M7(Oxidation)	0	0	0.007873	21.19	0.667186	2	1141.57	0.220785	18.8032	0
	High	VVSALPIqHQDWmSGKEFK	2	26	13	815099083;16307557;62024579;62201498;1049064253;1333950;27127160;34784630;13278043;481974;507042967;407280298;13278069	Q8(Deamidated); M13(Oxidation)	0	0	0.003457	15.26	5.65322	4	2217.1	0.220484	34.2202	1
	High	VVSALPIQHQDWMSGKEFK	2	26	13	815099083;16307557;62024579;62201498;1049064253;1333950;27127160;34784630;13278043;481974;507042967;407280298;13278069		0	0	0.000674	14.9	5.38298	3	2200.12	0.333868	38.7028	1
	High	KQVTLTcmVTDFMPEDIYVEWTnNGKTELNYK	2	18	7	27127160;34784630;13278043;481974;507042967;407280298;13278069	C7(Carbamidomethyl); M8(Oxidation); N23(Deamidated)	0	0	0.003711	13.35	7.86741	4	3884.81	-0.280442	56.1082	2
	High	LKSEDTAmYYcAR	1	2	2	407280298;261343156	M8(Oxidation); C11(Carbamidomethyl)	0	0.002	0.02324	26.27	0.169128	3	1623.72	5.89924	15.442	1
	High	GPTIKPcPPcKcPAPnLLGGPSVFIFPPK	1	19	6	27127160;34784630;13278043;481974;407280298;13278069	C7(Carbamidomethyl); C10(Carbamidomethyl); C12(Carbamidomethyl); N16(Deamidated)	0	0.003	0.05048	13.01	7.88804	3	3147.6	-4.81259	57.2236	1
	High	DLPAPIER	1	10	5	1333950;27127160;481974;507042967;407280298		0	0.005	0.0659	37.29	0.0093319	2	910.498	-1.73865	21.3554	0
	High	TELnYK	1	20	7	27127160;34784630;13278043;481974;507042967;407280298;13278069	N4(Deamidated)	0	0.006	0.06891	39.86	0.00618624	2	768.378	0.715776	10.1651	0
27127160	immunoglobulin heavy chain, partial [Mus musculus]	5447.02	45.42	3	1	24	252	469	51.8228	8.03076
	A2	Sequence	# PSMs	# Proteins	# Protein Groups	Protein Group Accessions	Modifications	ΔCn	q-Value	PEP	IonScore	Exp Value	Charge	MH+ [Da]	ΔM [ppm]	RT [min]	# Missed Cleavages
	High	NTEPVLDSDGSYFMYSK	17	18	7	27127160;34784630;13278043;481974;507042967;407280298;13278069		0	0	1.124e-14	104.61	2.41466e-09	2	1952.86	0.0116065	37.8741	0
	High	cPAPNLLGGPSVFIFPPK	34	19	6	27127160;34784630;13278043;481974;407280298;13278069	C1(Carbamidomethyl)	0	0	5.813e-16	86.71	2.61831e-07	2	1911.02	0.775781	58.8708	0
	High	NTEPVLDSDGSYFmYSK	13	18	7	27127160;34784630;13278043;481974;507042967;407280298;13278069	M14(Oxidation)	0	0	4.549e-12	77.49	1.06764e-06	2	1968.86	1.41622	34.0342	0
	High	nTEPVLDSDGSYFMYSK	1	18	7	27127160;34784630;13278043;481974;507042967;407280298;13278069	N1(Deamidated)	0	0	8.507e-13	74.13	1.97627e-06	2	1953.85	1.94469	39.9978	0
	High	VNNKDLPAPIER	7	10	5	1333950;27127160;481974;507042967;407280298		0	0	8.733e-10	74.03	3.23015e-06	3	1365.75	2.10628	18.2769	1
	High	VVSALPIQHQDWMSGK	12	26	13	815099083;16307557;62024579;62201498;1049064253;1333950;27127160;34784630;13278043;481974;507042967;407280298;13278069		0	0	6.131e-11	71.71	1.13962e-05	2	1795.91	-2.10047	36.0483	0
	High	VnNKDLPAPIER	8	10	5	1333950;27127160;481974;507042967;407280298	N2(Deamidated)	0	0	7.15e-08	71.09	8.2044e-06	3	1366.73	-0.31202	19.1585	1
	High	TELNYKnTEPVLDSDGSYFMYSK	2	18	7	27127160;34784630;13278043;481974;507042967;407280298;13278069	N7(Deamidated)	0	0	2.392e-10	70.09	1.36639e-05	3	2702.22	1.64194	41.909	1
	High	TELNYKnTEPVLDSDGSYFmYSK	1	18	7	27127160;34784630;13278043;481974;507042967;407280298;13278069	N7(Deamidated); M20(Oxidation)	0	0	1.256e-10	67.88	2.04884e-05	3	2718.22	1.52703	37.1076	1
	High	VVSALPIqHQDWMSGK	6	26	13	815099083;16307557;62024579;62201498;1049064253;1333950;27127160;34784630;13278043;481974;507042967;407280298;13278069	Q8(Deamidated)	0	0	8.334e-11	66.7	3.91247e-05	2	1796.9	0.614027	38.1474	0
	High	GPTIKPcPPcK	11	27	10	27127160;34784630;13278043;481974;407280298;13278069;829581828;4091056;361130073;37926734	C7(Carbamidomethyl); C10(Carbamidomethyl)	0	0	1.44e-09	61.93	6.77117e-05	2	1254.63	0.648454	11.825	0
	High	QVTLTcmVTDFmPEDIYVEWTNnGKTELNYK	4	18	7	27127160;34784630;13278043;481974;507042967;407280298;13278069	C6(Carbamidomethyl); M7(Oxidation); M12(Oxidation); N23(Deamidated)	0	0	6.924e-09	61.12	9.06741e-05	3	3772.71	0.107935	54.6325	1
	High	LScAASGFTFSR	2	2	1	27127160	C3(Carbamidomethyl)	0	0	8.078e-09	60.02	0.000136669	2	1303.61	-1.94524	29.9181	0
	High	NSYScSVVHEGLHNHHTTK	9	18	7	27127160;34784630;13278043;481974;507042967;407280298;13278069	C5(Carbamidomethyl)	0	0	6.23e-13	59.82	0.000114394	3	2207	-0.212832	9.7784	0
	High	VVSALPIQHQDWmSGK	12	26	13	815099083;16307557;62024579;62201498;1049064253;1333950;27127160;34784630;13278043;481974;507042967;407280298;13278069	M13(Oxidation)	0	0	1.747e-10	58.71	0.000230411	2	1811.91	-1.29662	29.9971	0
	High	NTLYLEMSSLR	2	4	2	27127160;4091056		0	0	2.515e-07	54.97	0.000469351	2	1326.67	-0.439326	42.3249	0
	High	nSYScSVVHEGLHNHHTTK	8	18	7	27127160;34784630;13278043;481974;507042967;407280298;13278069	N1(Deamidated); C5(Carbamidomethyl)	0	0	6.153e-11	51.09	0.000730965	3	2207.99	0.613283	12.1951	0
	High	QVTLTcmVTDFMPEDIYVEWTNnGK	4	18	7	27127160;34784630;13278043;481974;507042967;407280298;13278069	C6(Carbamidomethyl); M7(Oxidation); N23(Deamidated)	0	0	2.787e-09	50.65	0.000789101	3	3008.34	0.257624	62.5399	0
	High	VVSALPIQHqDWmSGK	5	26	13	815099083;16307557;62024579;62201498;1049064253;1333950;27127160;34784630;13278043;481974;507042967;407280298;13278069	Q10(Deamidated); M13(Oxidation)	0	0	4.117e-08	47.72	0.00281036	3	1812.9	2.83375	31.3734	0
	High	QVTLTcmVTDFmPEDIYVEWTNnGK	1	18	7	27127160;34784630;13278043;481974;507042967;407280298;13278069	C6(Carbamidomethyl); M7(Oxidation); M12(Oxidation); N23(Deamidated)	0	0	1.054e-05	46.71	0.00130969	3	3024.32	-2.74446	55.3086	0
	High	NTEPVLDSDGSYFMYSKLR	1	18	7	27127160;34784630;13278043;481974;507042967;407280298;13278069		0	0	2.268e-09	46.2	0.00373618	3	2222.04	0.3845	42.2803	1
	High	APQVYVLPPPEEEmTKK	16	18	7	27127160;34784630;13278043;481974;507042967;407280298;13278069	M14(Oxidation)	0	0	4.373e-09	45.05	0.00576449	4	1972.01	0.855444	28.6942	1
	High	nSYScSVVHEGLHnHHTTK	3	18	7	27127160;34784630;13278043;481974;507042967;407280298;13278069	N1(Deamidated); C5(Carbamidomethyl); N14(Deamidated)	0	0	6.065e-11	45.04	0.0021463	3	2208.97	0.195287	12.9164	0
	High	APQVYVLPPPEEEMTKK	10	18	7	27127160;34784630;13278043;481974;507042967;407280298;13278069		0	0	2.894e-07	44.68	0.00505166	3	1956.03	5.91454	33.285	1
	High	cKVnNKDLPAPIER	12	10	5	1333950;27127160;481974;507042967;407280298	C1(Carbamidomethyl); N4(Deamidated)	0	0	3.053e-07	43.29	0.006915	3	1654.86	1.28312	18.4226	2
	High	APQVYVLPPPEEEmTK	7	18	7	27127160;34784630;13278043;481974;507042967;407280298;13278069	M14(Oxidation)	0	0	1.563e-08	42.51	0.010054	3	1843.91	-0.402252	32.4882	0
	High	APQVYVLPPPEEEMTK	6	18	7	27127160;34784630;13278043;481974;507042967;407280298;13278069		0	0	9.2e-08	39.66	0.0182816	2	1827.92	0.359127	37.7074	0
	High	VVSALPIQHQDWmSGKEFK	3	26	13	815099083;16307557;62024579;62201498;1049064253;1333950;27127160;34784630;13278043;481974;507042967;407280298;13278069	M13(Oxidation)	0	0	1.604e-09	38.48	0.0290126	3	2216.11	-1.698	32.8767	1
	High	APqVYVLPPPEEEMTKK	1	18	7	27127160;34784630;13278043;481974;507042967;407280298;13278069	Q3(Deamidated)	0	0	3.41e-09	37.93	0.0289111	3	1957	1.60395	34.7036	1
	High	VDKKIEPR	1	42	18	1049064253;27127160;34784630;13278043;481974;407280298;13278069;720062588;829581828;396582594;4091056;361130073;640172;576114;529481980;529482122;262118692;37926734		0	0	0.003957	36.56	0.00961586	2	984.585	0.821621	6.37524	2
	High	QVTLTcMVTDFmPEDIYVEWTNnGKTELNYK	5	18	7	27127160;34784630;13278043;481974;507042967;407280298;13278069	C6(Carbamidomethyl); M12(Oxidation); N23(Deamidated)	0	0	1.02e-05	34.77	0.0458128	4	3756.71	-0.225203	61.9914	1
	High	NTLYLEmSSLR	1	4	2	27127160;4091056	M7(Oxidation)	0	0	0.000173	34.62	0.0443682	2	1342.67	-0.0107573	29.77	0
	High	QVTLTcmVTDFMPEDIYVEWTnnGKTELNYK	6	18	7	27127160;34784630;13278043;481974;507042967;407280298;13278069	C6(Carbamidomethyl); M7(Oxidation); N22(Deamidated); N23(Deamidated)	0	0	0.000132	33.63	0.049702	3	3757.69	-0.889437	61.4675	1
	High	NWVERnSYScSVVHEGLHNHHTTK	1	18	7	27127160;34784630;13278043;481974;507042967;407280298;13278069	N6(Deamidated); C10(Carbamidomethyl)	0	0	9.892e-14	32.87	0.0768944	4	2892.33	0.766438	19.1097	1
	High	qVTLTcmVTDFmPEDIYVEWTNnGKTELNYK	4	18	7	27127160;34784630;13278043;481974;507042967;407280298;13278069	Q1(Deamidated); C6(Carbamidomethyl); M7(Oxidation); M12(Oxidation); N23(Deamidated)	0	0	0.001032	31.97	0.0779869	4	3773.71	6.19994	54.6309	1
	High	cKVnnKDLPAPIER	1	10	5	1333950;27127160;481974;507042967;407280298	C1(Carbamidomethyl); N4(Deamidated); N5(Deamidated)	0	0	9.141e-05	30	0.15815	3	1655.84	1.16742	19.8903	2
	High	cKVNNKDLPAPIER	1	10	5	1333950;27127160;481974;507042967;407280298	C1(Carbamidomethyl)	0	0	0.000103	28.01	0.181764	4	1653.87	-0.823437	16.5047	2
	High	APqVYVLPPPEEEmTKK	1	18	7	27127160;34784630;13278043;481974;507042967;407280298;13278069	Q3(Deamidated); M14(Oxidation)	0	0	6.911e-09	27.1	0.348827	3	1973	5.25096	29.7053	1
	High	cPAPnLLGGPSVFIFPPK	2	19	6	27127160;34784630;13278043;481974;407280298;13278069	C1(Carbamidomethyl); N5(Deamidated)	0	0	0.0009405	21.4	1.03051	3	1912.01	1.21149	57.6831	0
	High	RLEWVATISSGGSYTYYPDSVK	1	9	4	27127160;330441847;5579017;23956540		0	0	0.005284	19.51	2.28533	3	2479.21	-1.36528	44.006	1
	High	VVSALPIqHQDWmSGKEFK	2	26	13	815099083;16307557;62024579;62201498;1049064253;1333950;27127160;34784630;13278043;481974;507042967;407280298;13278069	Q8(Deamidated); M13(Oxidation)	0	0	0.003457	15.26	5.65322	4	2217.1	0.220484	34.2202	1
	High	VVSALPIQHQDWMSGKEFK	2	26	13	815099083;16307557;62024579;62201498;1049064253;1333950;27127160;34784630;13278043;481974;507042967;407280298;13278069		0	0	0.000674	14.9	5.38298	3	2200.12	0.333868	38.7028	1
	High	KQVTLTcmVTDFMPEDIYVEWTnNGKTELNYK	2	18	7	27127160;34784630;13278043;481974;507042967;407280298;13278069	C7(Carbamidomethyl); M8(Oxidation); N23(Deamidated)	0	0	0.003711	13.35	7.86741	4	3884.81	-0.280442	56.1082	2
	High	GPTIKPcPPcKcPAPnLLGGPSVFIFPPK	1	19	6	27127160;34784630;13278043;481974;407280298;13278069	C7(Carbamidomethyl); C10(Carbamidomethyl); C12(Carbamidomethyl); N16(Deamidated)	0	0.003	0.05048	13.01	7.88804	3	3147.6	-4.81259	57.2236	1
	High	DLPAPIER	1	10	5	1333950;27127160;481974;507042967;407280298		0	0.005	0.0659	37.29	0.0093319	2	910.498	-1.73865	21.3554	0
	High	YAMSWVR	1	5	2	27127160;1872407		0	0.005	0.0613	28.91	0.0926692	2	912.44	0.214408	31.1361	0
	High	TELnYK	1	20	7	27127160;34784630;13278043;481974;507042967;407280298;13278069	N4(Deamidated)	0	0.006	0.06891	39.86	0.00618624	2	768.378	0.715776	10.1651	0
481974	Ig gamma-2a chain (mAb735) - mouse	5369.67	40.81	3	1	21	246	446	49.0773	7.57666
	A2	Sequence	# PSMs	# Proteins	# Protein Groups	Protein Group Accessions	Modifications	ΔCn	q-Value	PEP	IonScore	Exp Value	Charge	MH+ [Da]	ΔM [ppm]	RT [min]	# Missed Cleavages
	High	NTEPVLDSDGSYFMYSK	17	18	7	27127160;34784630;13278043;481974;507042967;407280298;13278069		0	0	1.124e-14	104.61	2.41466e-09	2	1952.86	0.0116065	37.8741	0
	High	cPAPNLLGGPSVFIFPPK	34	19	6	27127160;34784630;13278043;481974;407280298;13278069	C1(Carbamidomethyl)	0	0	5.813e-16	86.71	2.61831e-07	2	1911.02	0.775781	58.8708	0
	High	NTEPVLDSDGSYFmYSK	13	18	7	27127160;34784630;13278043;481974;507042967;407280298;13278069	M14(Oxidation)	0	0	4.549e-12	77.49	1.06764e-06	2	1968.86	1.41622	34.0342	0
	High	nTEPVLDSDGSYFMYSK	1	18	7	27127160;34784630;13278043;481974;507042967;407280298;13278069	N1(Deamidated)	0	0	8.507e-13	74.13	1.97627e-06	2	1953.85	1.94469	39.9978	0
	High	VNNKDLPAPIER	7	10	5	1333950;27127160;481974;507042967;407280298		0	0	8.733e-10	74.03	3.23015e-06	3	1365.75	2.10628	18.2769	1
	High	VVSALPIQHQDWMSGK	12	26	13	815099083;16307557;62024579;62201498;1049064253;1333950;27127160;34784630;13278043;481974;507042967;407280298;13278069		0	0	6.131e-11	71.71	1.13962e-05	2	1795.91	-2.10047	36.0483	0
	High	VnNKDLPAPIER	8	10	5	1333950;27127160;481974;507042967;407280298	N2(Deamidated)	0	0	7.15e-08	71.09	8.2044e-06	3	1366.73	-0.31202	19.1585	1
	High	TELNYKnTEPVLDSDGSYFMYSK	2	18	7	27127160;34784630;13278043;481974;507042967;407280298;13278069	N7(Deamidated)	0	0	2.392e-10	70.09	1.36639e-05	3	2702.22	1.64194	41.909	1
	High	TELNYKnTEPVLDSDGSYFmYSK	1	18	7	27127160;34784630;13278043;481974;507042967;407280298;13278069	N7(Deamidated); M20(Oxidation)	0	0	1.256e-10	67.88	2.04884e-05	3	2718.22	1.52703	37.1076	1
	High	VVSALPIqHQDWMSGK	6	26	13	815099083;16307557;62024579;62201498;1049064253;1333950;27127160;34784630;13278043;481974;507042967;407280298;13278069	Q8(Deamidated)	0	0	8.334e-11	66.7	3.91247e-05	2	1796.9	0.614027	38.1474	0
	High	GPTIKPcPPcK	11	27	10	27127160;34784630;13278043;481974;407280298;13278069;829581828;4091056;361130073;37926734	C7(Carbamidomethyl); C10(Carbamidomethyl)	0	0	1.44e-09	61.93	6.77117e-05	2	1254.63	0.648454	11.825	0
	High	QVTLTcmVTDFmPEDIYVEWTNnGKTELNYK	4	18	7	27127160;34784630;13278043;481974;507042967;407280298;13278069	C6(Carbamidomethyl); M7(Oxidation); M12(Oxidation); N23(Deamidated)	0	0	6.924e-09	61.12	9.06741e-05	3	3772.71	0.107935	54.6325	1
	High	NSYScSVVHEGLHNHHTTK	9	18	7	27127160;34784630;13278043;481974;507042967;407280298;13278069	C5(Carbamidomethyl)	0	0	6.23e-13	59.82	0.000114394	3	2207	-0.212832	9.7784	0
	High	VVSALPIQHQDWmSGK	12	26	13	815099083;16307557;62024579;62201498;1049064253;1333950;27127160;34784630;13278043;481974;507042967;407280298;13278069	M13(Oxidation)	0	0	1.747e-10	58.71	0.000230411	2	1811.91	-1.29662	29.9971	0
	High	nSYScSVVHEGLHNHHTTK	8	18	7	27127160;34784630;13278043;481974;507042967;407280298;13278069	N1(Deamidated); C5(Carbamidomethyl)	0	0	6.153e-11	51.09	0.000730965	3	2207.99	0.613283	12.1951	0
	High	QVTLTcmVTDFMPEDIYVEWTNnGK	4	18	7	27127160;34784630;13278043;481974;507042967;407280298;13278069	C6(Carbamidomethyl); M7(Oxidation); N23(Deamidated)	0	0	2.787e-09	50.65	0.000789101	3	3008.34	0.257624	62.5399	0
	High	VVSALPIQHqDWmSGK	5	26	13	815099083;16307557;62024579;62201498;1049064253;1333950;27127160;34784630;13278043;481974;507042967;407280298;13278069	Q10(Deamidated); M13(Oxidation)	0	0	4.117e-08	47.72	0.00281036	3	1812.9	2.83375	31.3734	0
	High	QVTLTcmVTDFmPEDIYVEWTNnGK	1	18	7	27127160;34784630;13278043;481974;507042967;407280298;13278069	C6(Carbamidomethyl); M7(Oxidation); M12(Oxidation); N23(Deamidated)	0	0	1.054e-05	46.71	0.00130969	3	3024.32	-2.74446	55.3086	0
	High	NTEPVLDSDGSYFMYSKLR	1	18	7	27127160;34784630;13278043;481974;507042967;407280298;13278069		0	0	2.268e-09	46.2	0.00373618	3	2222.04	0.3845	42.2803	1
	High	APQVYVLPPPEEEmTKK	16	18	7	27127160;34784630;13278043;481974;507042967;407280298;13278069	M14(Oxidation)	0	0	4.373e-09	45.05	0.00576449	4	1972.01	0.855444	28.6942	1
	High	nSYScSVVHEGLHnHHTTK	3	18	7	27127160;34784630;13278043;481974;507042967;407280298;13278069	N1(Deamidated); C5(Carbamidomethyl); N14(Deamidated)	0	0	6.065e-11	45.04	0.0021463	3	2208.97	0.195287	12.9164	0
	High	APQVYVLPPPEEEMTKK	10	18	7	27127160;34784630;13278043;481974;507042967;407280298;13278069		0	0	2.894e-07	44.68	0.00505166	3	1956.03	5.91454	33.285	1
	High	cKVnNKDLPAPIER	12	10	5	1333950;27127160;481974;507042967;407280298	C1(Carbamidomethyl); N4(Deamidated)	0	0	3.053e-07	43.29	0.006915	3	1654.86	1.28312	18.4226	2
	High	APQVYVLPPPEEEmTK	7	18	7	27127160;34784630;13278043;481974;507042967;407280298;13278069	M14(Oxidation)	0	0	1.563e-08	42.51	0.010054	3	1843.91	-0.402252	32.4882	0
	High	APQVYVLPPPEEEMTK	6	18	7	27127160;34784630;13278043;481974;507042967;407280298;13278069		0	0	9.2e-08	39.66	0.0182816	2	1827.92	0.359127	37.7074	0
	High	VVSALPIQHQDWmSGKEFK	3	26	13	815099083;16307557;62024579;62201498;1049064253;1333950;27127160;34784630;13278043;481974;507042967;407280298;13278069	M13(Oxidation)	0	0	1.604e-09	38.48	0.0290126	3	2216.11	-1.698	32.8767	1
	High	APqVYVLPPPEEEMTKK	1	18	7	27127160;34784630;13278043;481974;507042967;407280298;13278069	Q3(Deamidated)	0	0	3.41e-09	37.93	0.0289111	3	1957	1.60395	34.7036	1
	High	VDKKIEPR	1	42	18	1049064253;27127160;34784630;13278043;481974;407280298;13278069;720062588;829581828;396582594;4091056;361130073;640172;576114;529481980;529482122;262118692;37926734		0	0	0.003957	36.56	0.00961586	2	984.585	0.821621	6.37524	2
	High	QVTLTcMVTDFmPEDIYVEWTNnGKTELNYK	5	18	7	27127160;34784630;13278043;481974;507042967;407280298;13278069	C6(Carbamidomethyl); M12(Oxidation); N23(Deamidated)	0	0	1.02e-05	34.77	0.0458128	4	3756.71	-0.225203	61.9914	1
	High	QVTLTcmVTDFMPEDIYVEWTnnGKTELNYK	6	18	7	27127160;34784630;13278043;481974;507042967;407280298;13278069	C6(Carbamidomethyl); M7(Oxidation); N22(Deamidated); N23(Deamidated)	0	0	0.000132	33.63	0.049702	3	3757.69	-0.889437	61.4675	1
	High	NWVERnSYScSVVHEGLHNHHTTK	1	18	7	27127160;34784630;13278043;481974;507042967;407280298;13278069	N6(Deamidated); C10(Carbamidomethyl)	0	0	9.892e-14	32.87	0.0768944	4	2892.33	0.766438	19.1097	1
	High	qVTLTcmVTDFmPEDIYVEWTNnGKTELNYK	4	18	7	27127160;34784630;13278043;481974;507042967;407280298;13278069	Q1(Deamidated); C6(Carbamidomethyl); M7(Oxidation); M12(Oxidation); N23(Deamidated)	0	0	0.001032	31.97	0.0779869	4	3773.71	6.19994	54.6309	1
	High	cKVnnKDLPAPIER	1	10	5	1333950;27127160;481974;507042967;407280298	C1(Carbamidomethyl); N4(Deamidated); N5(Deamidated)	0	0	9.141e-05	30	0.15815	3	1655.84	1.16742	19.8903	2
	High	cKVNNKDLPAPIER	1	10	5	1333950;27127160;481974;507042967;407280298	C1(Carbamidomethyl)	0	0	0.000103	28.01	0.181764	4	1653.87	-0.823437	16.5047	2
	High	APqVYVLPPPEEEmTKK	1	18	7	27127160;34784630;13278043;481974;507042967;407280298;13278069	Q3(Deamidated); M14(Oxidation)	0	0	6.911e-09	27.1	0.348827	3	1973	5.25096	29.7053	1
	High	cPAPnLLGGPSVFIFPPK	2	19	6	27127160;34784630;13278043;481974;407280298;13278069	C1(Carbamidomethyl); N5(Deamidated)	0	0	0.0009405	21.4	1.03051	3	1912.01	1.21149	57.6831	0
	High	VVSALPIqHQDWmSGKEFK	2	26	13	815099083;16307557;62024579;62201498;1049064253;1333950;27127160;34784630;13278043;481974;507042967;407280298;13278069	Q8(Deamidated); M13(Oxidation)	0	0	0.003457	15.26	5.65322	4	2217.1	0.220484	34.2202	1
	High	VVSALPIQHQDWMSGKEFK	2	26	13	815099083;16307557;62024579;62201498;1049064253;1333950;27127160;34784630;13278043;481974;507042967;407280298;13278069		0	0	0.000674	14.9	5.38298	3	2200.12	0.333868	38.7028	1
	High	KQVTLTcmVTDFMPEDIYVEWTnNGKTELNYK	2	18	7	27127160;34784630;13278043;481974;507042967;407280298;13278069	C7(Carbamidomethyl); M8(Oxidation); N23(Deamidated)	0	0	0.003711	13.35	7.86741	4	3884.81	-0.280442	56.1082	2
	High	GPTIKPcPPcKcPAPnLLGGPSVFIFPPK	1	19	6	27127160;34784630;13278043;481974;407280298;13278069	C7(Carbamidomethyl); C10(Carbamidomethyl); C12(Carbamidomethyl); N16(Deamidated)	0	0.003	0.05048	13.01	7.88804	3	3147.6	-4.81259	57.2236	1
	High	DLPAPIER	1	10	5	1333950;27127160;481974;507042967;407280298		0	0.005	0.0659	37.29	0.0093319	2	910.498	-1.73865	21.3554	0
	High	QRPGEGLEWIGWIYPGSGNTK	1	1	1	481974		0	0.005	0.06431	10.34	16.4088	2	2345.18	3.69341	54.0161	0
	High	TELnYK	1	20	7	27127160;34784630;13278043;481974;507042967;407280298;13278069	N4(Deamidated)	0	0.006	0.06891	39.86	0.00618624	2	768.378	0.715776	10.1651	0
34784630	Igh protein [Mus musculus]	5063.75	38.36	7	1	21	223	464	51.0635	8.25049
	A2	Sequence	# PSMs	# Proteins	# Protein Groups	Protein Group Accessions	Modifications	ΔCn	q-Value	PEP	IonScore	Exp Value	Charge	MH+ [Da]	ΔM [ppm]	RT [min]	# Missed Cleavages
	High	NTEPVLDSDGSYFMYSK	17	18	7	27127160;34784630;13278043;481974;507042967;407280298;13278069		0	0	1.124e-14	104.61	2.41466e-09	2	1952.86	0.0116065	37.8741	0
	High	cPAPNLLGGPSVFIFPPK	34	19	6	27127160;34784630;13278043;481974;407280298;13278069	C1(Carbamidomethyl)	0	0	5.813e-16	86.71	2.61831e-07	2	1911.02	0.775781	58.8708	0
	High	NTEPVLDSDGSYFmYSK	13	18	7	27127160;34784630;13278043;481974;507042967;407280298;13278069	M14(Oxidation)	0	0	4.549e-12	77.49	1.06764e-06	2	1968.86	1.41622	34.0342	0
	High	nTEPVLDSDGSYFMYSK	1	18	7	27127160;34784630;13278043;481974;507042967;407280298;13278069	N1(Deamidated)	0	0	8.507e-13	74.13	1.97627e-06	2	1953.85	1.94469	39.9978	0
	High	VVSALPIQHQDWMSGK	12	26	13	815099083;16307557;62024579;62201498;1049064253;1333950;27127160;34784630;13278043;481974;507042967;407280298;13278069		0	0	6.131e-11	71.71	1.13962e-05	2	1795.91	-2.10047	36.0483	0
	High	TELNYKnTEPVLDSDGSYFMYSK	2	18	7	27127160;34784630;13278043;481974;507042967;407280298;13278069	N7(Deamidated)	0	0	2.392e-10	70.09	1.36639e-05	3	2702.22	1.64194	41.909	1
	High	TELNYKnTEPVLDSDGSYFmYSK	1	18	7	27127160;34784630;13278043;481974;507042967;407280298;13278069	N7(Deamidated); M20(Oxidation)	0	0	1.256e-10	67.88	2.04884e-05	3	2718.22	1.52703	37.1076	1
	High	VVSALPIqHQDWMSGK	6	26	13	815099083;16307557;62024579;62201498;1049064253;1333950;27127160;34784630;13278043;481974;507042967;407280298;13278069	Q8(Deamidated)	0	0	8.334e-11	66.7	3.91247e-05	2	1796.9	0.614027	38.1474	0
	High	GPTIKPcPPcK	11	27	10	27127160;34784630;13278043;481974;407280298;13278069;829581828;4091056;361130073;37926734	C7(Carbamidomethyl); C10(Carbamidomethyl)	0	0	1.44e-09	61.93	6.77117e-05	2	1254.63	0.648454	11.825	0
	High	QVTLTcmVTDFmPEDIYVEWTNnGKTELNYK	4	18	7	27127160;34784630;13278043;481974;507042967;407280298;13278069	C6(Carbamidomethyl); M7(Oxidation); M12(Oxidation); N23(Deamidated)	0	0	6.924e-09	61.12	9.06741e-05	3	3772.71	0.107935	54.6325	1
	High	NSYScSVVHEGLHNHHTTK	9	18	7	27127160;34784630;13278043;481974;507042967;407280298;13278069	C5(Carbamidomethyl)	0	0	6.23e-13	59.82	0.000114394	3	2207	-0.212832	9.7784	0
	High	VVSALPIQHQDWmSGK	12	26	13	815099083;16307557;62024579;62201498;1049064253;1333950;27127160;34784630;13278043;481974;507042967;407280298;13278069	M13(Oxidation)	0	0	1.747e-10	58.71	0.000230411	2	1811.91	-1.29662	29.9971	0
	High	GKATLTADK	1	56	26	821369807;34784630;330441314;41352190;41352212;1000379187;13278069;602615708;602615780;927228224;11612101;1617396;90701;475393852;582147;84457430;84310387;21105702;27818413;12831487;144679013;989003795;1000380769;367460166;627839;90731		0	0	3.528e-05	52.88	0.000662326	2	904.509	-0.604037	6.59408	1
	High	nSYScSVVHEGLHNHHTTK	8	18	7	27127160;34784630;13278043;481974;507042967;407280298;13278069	N1(Deamidated); C5(Carbamidomethyl)	0	0	6.153e-11	51.09	0.000730965	3	2207.99	0.613283	12.1951	0
	High	QVTLTcmVTDFMPEDIYVEWTNnGK	4	18	7	27127160;34784630;13278043;481974;507042967;407280298;13278069	C6(Carbamidomethyl); M7(Oxidation); N23(Deamidated)	0	0	2.787e-09	50.65	0.000789101	3	3008.34	0.257624	62.5399	0
	High	VVSALPIQHqDWmSGK	5	26	13	815099083;16307557;62024579;62201498;1049064253;1333950;27127160;34784630;13278043;481974;507042967;407280298;13278069	Q10(Deamidated); M13(Oxidation)	0	0	4.117e-08	47.72	0.00281036	3	1812.9	2.83375	31.3734	0
	High	QVTLTcmVTDFmPEDIYVEWTNnGK	1	18	7	27127160;34784630;13278043;481974;507042967;407280298;13278069	C6(Carbamidomethyl); M7(Oxidation); M12(Oxidation); N23(Deamidated)	0	0	1.054e-05	46.71	0.00130969	3	3024.32	-2.74446	55.3086	0
	High	NTEPVLDSDGSYFMYSKLR	1	18	7	27127160;34784630;13278043;481974;507042967;407280298;13278069		0	0	2.268e-09	46.2	0.00373618	3	2222.04	0.3845	42.2803	1
	High	APQVYVLPPPEEEmTKK	16	18	7	27127160;34784630;13278043;481974;507042967;407280298;13278069	M14(Oxidation)	0	0	4.373e-09	45.05	0.00576449	4	1972.01	0.855444	28.6942	1
	High	nSYScSVVHEGLHnHHTTK	3	18	7	27127160;34784630;13278043;481974;507042967;407280298;13278069	N1(Deamidated); C5(Carbamidomethyl); N14(Deamidated)	0	0	6.065e-11	45.04	0.0021463	3	2208.97	0.195287	12.9164	0
	High	APQVYVLPPPEEEMTKK	10	18	7	27127160;34784630;13278043;481974;507042967;407280298;13278069		0	0	2.894e-07	44.68	0.00505166	3	1956.03	5.91454	33.285	1
	High	APQVYVLPPPEEEmTK	7	18	7	27127160;34784630;13278043;481974;507042967;407280298;13278069	M14(Oxidation)	0	0	1.563e-08	42.51	0.010054	3	1843.91	-0.402252	32.4882	0
	High	APQVYVLPPPEEEMTK	6	18	7	27127160;34784630;13278043;481974;507042967;407280298;13278069		0	0	9.2e-08	39.66	0.0182816	2	1827.92	0.359127	37.7074	0
	High	QSGAELVRPGASVK	2	2	1	34784630		0	0	8.029e-07	39.26	0.012919	3	1398.77	0.321446	15.2501	0
	High	VVSALPIQHQDWmSGKEFK	3	26	13	815099083;16307557;62024579;62201498;1049064253;1333950;27127160;34784630;13278043;481974;507042967;407280298;13278069	M13(Oxidation)	0	0	1.604e-09	38.48	0.0290126	3	2216.11	-1.698	32.8767	1
	High	APqVYVLPPPEEEMTKK	1	18	7	27127160;34784630;13278043;481974;507042967;407280298;13278069	Q3(Deamidated)	0	0	3.41e-09	37.93	0.0289111	3	1957	1.60395	34.7036	1
	High	VDKKIEPR	1	42	18	1049064253;27127160;34784630;13278043;481974;407280298;13278069;720062588;829581828;396582594;4091056;361130073;640172;576114;529481980;529482122;262118692;37926734		0	0	0.003957	36.56	0.00961586	2	984.585	0.821621	6.37524	2
	High	QVTLTcMVTDFmPEDIYVEWTNnGKTELNYK	5	18	7	27127160;34784630;13278043;481974;507042967;407280298;13278069	C6(Carbamidomethyl); M12(Oxidation); N23(Deamidated)	0	0	1.02e-05	34.77	0.0458128	4	3756.71	-0.225203	61.9914	1
	High	QVTLTcmVTDFMPEDIYVEWTnnGKTELNYK	6	18	7	27127160;34784630;13278043;481974;507042967;407280298;13278069	C6(Carbamidomethyl); M7(Oxidation); N22(Deamidated); N23(Deamidated)	0	0	0.000132	33.63	0.049702	3	3757.69	-0.889437	61.4675	1
	High	NWVERnSYScSVVHEGLHNHHTTK	1	18	7	27127160;34784630;13278043;481974;507042967;407280298;13278069	N6(Deamidated); C10(Carbamidomethyl)	0	0	9.892e-14	32.87	0.0768944	4	2892.33	0.766438	19.1097	1
	High	qVTLTcmVTDFmPEDIYVEWTNnGKTELNYK	4	18	7	27127160;34784630;13278043;481974;507042967;407280298;13278069	Q1(Deamidated); C6(Carbamidomethyl); M7(Oxidation); M12(Oxidation); N23(Deamidated)	0	0	0.001032	31.97	0.0779869	4	3773.71	6.19994	54.6309	1
	High	APqVYVLPPPEEEmTKK	1	18	7	27127160;34784630;13278043;481974;507042967;407280298;13278069	Q3(Deamidated); M14(Oxidation)	0	0	6.911e-09	27.1	0.348827	3	1973	5.25096	29.7053	1
	High	cPAPnLLGGPSVFIFPPK	2	19	6	27127160;34784630;13278043;481974;407280298;13278069	C1(Carbamidomethyl); N5(Deamidated)	0	0	0.0009405	21.4	1.03051	3	1912.01	1.21149	57.6831	0
	High	VVSALPIqHQDWmSGKEFK	2	26	13	815099083;16307557;62024579;62201498;1049064253;1333950;27127160;34784630;13278043;481974;507042967;407280298;13278069	Q8(Deamidated); M13(Oxidation)	0	0	0.003457	15.26	5.65322	4	2217.1	0.220484	34.2202	1
	High	VVSALPIQHQDWMSGKEFK	2	26	13	815099083;16307557;62024579;62201498;1049064253;1333950;27127160;34784630;13278043;481974;507042967;407280298;13278069		0	0	0.000674	14.9	5.38298	3	2200.12	0.333868	38.7028	1
	High	KQVTLTcmVTDFMPEDIYVEWTnNGKTELNYK	2	18	7	27127160;34784630;13278043;481974;507042967;407280298;13278069	C7(Carbamidomethyl); M8(Oxidation); N23(Deamidated)	0	0	0.003711	13.35	7.86741	4	3884.81	-0.280442	56.1082	2
	High	ATLTADK	3	75	39	261343152;62024579;821369807;34784630;330441314;41352190;41352212;1000379187;291463451;13278069;602615708;602615780;927228224;226234527;226234537;11612101;1617396;90701;475393218;475393852;582147;84457430;57169129;84310387;21105702;7381552;27818413;3309233;12831487;144679013;989003795;1000380769;367460166;627839;90731;194919;1000379129;110281;195205		0	0.001	0.01995	37.87	0.0405405	2	719.393	-0.356217	7.93538	0
	High	ALPAPIER	2	12	4	821369807;34784630;13278043;13278069		0	0.002	0.02923	42.2	0.00156063	2	866.509	-1.0257	20.2805	0
	High	GPTIKPcPPcKcPAPnLLGGPSVFIFPPK	1	19	6	27127160;34784630;13278043;481974;407280298;13278069	C7(Carbamidomethyl); C10(Carbamidomethyl); C12(Carbamidomethyl); N16(Deamidated)	0	0.003	0.05048	13.01	7.88804	3	3147.6	-4.81259	57.2236	1
	High	TELnYK	1	20	7	27127160;34784630;13278043;481974;507042967;407280298;13278069	N4(Deamidated)	0	0.006	0.06891	39.86	0.00618624	2	768.378	0.715776	10.1651	0
13278069	Igh protein [Mus musculus]	5020.13	38.05	7	1	21	223	473	52.416	7.57666
	A2	Sequence	# PSMs	# Proteins	# Protein Groups	Protein Group Accessions	Modifications	ΔCn	q-Value	PEP	IonScore	Exp Value	Charge	MH+ [Da]	ΔM [ppm]	RT [min]	# Missed Cleavages
	High	NTEPVLDSDGSYFMYSK	17	18	7	27127160;34784630;13278043;481974;507042967;407280298;13278069		0	0	1.124e-14	104.61	2.41466e-09	2	1952.86	0.0116065	37.8741	0
	High	cPAPNLLGGPSVFIFPPK	34	19	6	27127160;34784630;13278043;481974;407280298;13278069	C1(Carbamidomethyl)	0	0	5.813e-16	86.71	2.61831e-07	2	1911.02	0.775781	58.8708	0
	High	NTEPVLDSDGSYFmYSK	13	18	7	27127160;34784630;13278043;481974;507042967;407280298;13278069	M14(Oxidation)	0	0	4.549e-12	77.49	1.06764e-06	2	1968.86	1.41622	34.0342	0
	High	nTEPVLDSDGSYFMYSK	1	18	7	27127160;34784630;13278043;481974;507042967;407280298;13278069	N1(Deamidated)	0	0	8.507e-13	74.13	1.97627e-06	2	1953.85	1.94469	39.9978	0
	High	VVSALPIQHQDWMSGK	12	26	13	815099083;16307557;62024579;62201498;1049064253;1333950;27127160;34784630;13278043;481974;507042967;407280298;13278069		0	0	6.131e-11	71.71	1.13962e-05	2	1795.91	-2.10047	36.0483	0
	High	TELNYKnTEPVLDSDGSYFMYSK	2	18	7	27127160;34784630;13278043;481974;507042967;407280298;13278069	N7(Deamidated)	0	0	2.392e-10	70.09	1.36639e-05	3	2702.22	1.64194	41.909	1
	High	TELNYKnTEPVLDSDGSYFmYSK	1	18	7	27127160;34784630;13278043;481974;507042967;407280298;13278069	N7(Deamidated); M20(Oxidation)	0	0	1.256e-10	67.88	2.04884e-05	3	2718.22	1.52703	37.1076	1
	High	VVSALPIqHQDWMSGK	6	26	13	815099083;16307557;62024579;62201498;1049064253;1333950;27127160;34784630;13278043;481974;507042967;407280298;13278069	Q8(Deamidated)	0	0	8.334e-11	66.7	3.91247e-05	2	1796.9	0.614027	38.1474	0
	High	GPTIKPcPPcK	11	27	10	27127160;34784630;13278043;481974;407280298;13278069;829581828;4091056;361130073;37926734	C7(Carbamidomethyl); C10(Carbamidomethyl)	0	0	1.44e-09	61.93	6.77117e-05	2	1254.63	0.648454	11.825	0
	High	QVTLTcmVTDFmPEDIYVEWTNnGKTELNYK	4	18	7	27127160;34784630;13278043;481974;507042967;407280298;13278069	C6(Carbamidomethyl); M7(Oxidation); M12(Oxidation); N23(Deamidated)	0	0	6.924e-09	61.12	9.06741e-05	3	3772.71	0.107935	54.6325	1
	High	NSYScSVVHEGLHNHHTTK	9	18	7	27127160;34784630;13278043;481974;507042967;407280298;13278069	C5(Carbamidomethyl)	0	0	6.23e-13	59.82	0.000114394	3	2207	-0.212832	9.7784	0
	High	VVSALPIQHQDWmSGK	12	26	13	815099083;16307557;62024579;62201498;1049064253;1333950;27127160;34784630;13278043;481974;507042967;407280298;13278069	M13(Oxidation)	0	0	1.747e-10	58.71	0.000230411	2	1811.91	-1.29662	29.9971	0
	High	GKATLTADK	1	56	26	821369807;34784630;330441314;41352190;41352212;1000379187;13278069;602615708;602615780;927228224;11612101;1617396;90701;475393852;582147;84457430;84310387;21105702;27818413;12831487;144679013;989003795;1000380769;367460166;627839;90731		0	0	3.528e-05	52.88	0.000662326	2	904.509	-0.604037	6.59408	1
	High	nSYScSVVHEGLHNHHTTK	8	18	7	27127160;34784630;13278043;481974;507042967;407280298;13278069	N1(Deamidated); C5(Carbamidomethyl)	0	0	6.153e-11	51.09	0.000730965	3	2207.99	0.613283	12.1951	0
	High	QVTLTcmVTDFMPEDIYVEWTNnGK	4	18	7	27127160;34784630;13278043;481974;507042967;407280298;13278069	C6(Carbamidomethyl); M7(Oxidation); N23(Deamidated)	0	0	2.787e-09	50.65	0.000789101	3	3008.34	0.257624	62.5399	0
	High	VVSALPIQHqDWmSGK	5	26	13	815099083;16307557;62024579;62201498;1049064253;1333950;27127160;34784630;13278043;481974;507042967;407280298;13278069	Q10(Deamidated); M13(Oxidation)	0	0	4.117e-08	47.72	0.00281036	3	1812.9	2.83375	31.3734	0
	High	QVTLTcmVTDFmPEDIYVEWTNnGK	1	18	7	27127160;34784630;13278043;481974;507042967;407280298;13278069	C6(Carbamidomethyl); M7(Oxidation); M12(Oxidation); N23(Deamidated)	0	0	1.054e-05	46.71	0.00130969	3	3024.32	-2.74446	55.3086	0
	High	NTEPVLDSDGSYFMYSKLR	1	18	7	27127160;34784630;13278043;481974;507042967;407280298;13278069		0	0	2.268e-09	46.2	0.00373618	3	2222.04	0.3845	42.2803	1
	High	APQVYVLPPPEEEmTKK	16	18	7	27127160;34784630;13278043;481974;507042967;407280298;13278069	M14(Oxidation)	0	0	4.373e-09	45.05	0.00576449	4	1972.01	0.855444	28.6942	1
	High	nSYScSVVHEGLHnHHTTK	3	18	7	27127160;34784630;13278043;481974;507042967;407280298;13278069	N1(Deamidated); C5(Carbamidomethyl); N14(Deamidated)	0	0	6.065e-11	45.04	0.0021463	3	2208.97	0.195287	12.9164	0
	High	APQVYVLPPPEEEMTKK	10	18	7	27127160;34784630;13278043;481974;507042967;407280298;13278069		0	0	2.894e-07	44.68	0.00505166	3	1956.03	5.91454	33.285	1
	High	APQVYVLPPPEEEmTK	7	18	7	27127160;34784630;13278043;481974;507042967;407280298;13278069	M14(Oxidation)	0	0	1.563e-08	42.51	0.010054	3	1843.91	-0.402252	32.4882	0
	High	APQVYVLPPPEEEMTK	6	18	7	27127160;34784630;13278043;481974;507042967;407280298;13278069		0	0	9.2e-08	39.66	0.0182816	2	1827.92	0.359127	37.7074	0
	High	VVSALPIQHQDWmSGKEFK	3	26	13	815099083;16307557;62024579;62201498;1049064253;1333950;27127160;34784630;13278043;481974;507042967;407280298;13278069	M13(Oxidation)	0	0	1.604e-09	38.48	0.0290126	3	2216.11	-1.698	32.8767	1
	High	APqVYVLPPPEEEMTKK	1	18	7	27127160;34784630;13278043;481974;507042967;407280298;13278069	Q3(Deamidated)	0	0	3.41e-09	37.93	0.0289111	3	1957	1.60395	34.7036	1
	High	VDKKIEPR	1	42	18	1049064253;27127160;34784630;13278043;481974;407280298;13278069;720062588;829581828;396582594;4091056;361130073;640172;576114;529481980;529482122;262118692;37926734		0	0	0.003957	36.56	0.00961586	2	984.585	0.821621	6.37524	2
	High	QVTLTcMVTDFmPEDIYVEWTNnGKTELNYK	5	18	7	27127160;34784630;13278043;481974;507042967;407280298;13278069	C6(Carbamidomethyl); M12(Oxidation); N23(Deamidated)	0	0	1.02e-05	34.77	0.0458128	4	3756.71	-0.225203	61.9914	1
	High	QVTLTcmVTDFMPEDIYVEWTnnGKTELNYK	6	18	7	27127160;34784630;13278043;481974;507042967;407280298;13278069	C6(Carbamidomethyl); M7(Oxidation); N22(Deamidated); N23(Deamidated)	0	0	0.000132	33.63	0.049702	3	3757.69	-0.889437	61.4675	1
	High	NWVERnSYScSVVHEGLHNHHTTK	1	18	7	27127160;34784630;13278043;481974;507042967;407280298;13278069	N6(Deamidated); C10(Carbamidomethyl)	0	0	9.892e-14	32.87	0.0768944	4	2892.33	0.766438	19.1097	1
	High	qVTLTcmVTDFmPEDIYVEWTNnGKTELNYK	4	18	7	27127160;34784630;13278043;481974;507042967;407280298;13278069	Q1(Deamidated); C6(Carbamidomethyl); M7(Oxidation); M12(Oxidation); N23(Deamidated)	0	0	0.001032	31.97	0.0779869	4	3773.71	6.19994	54.6309	1
	High	APqVYVLPPPEEEmTKK	1	18	7	27127160;34784630;13278043;481974;507042967;407280298;13278069	Q3(Deamidated); M14(Oxidation)	0	0	6.911e-09	27.1	0.348827	3	1973	5.25096	29.7053	1
	High	cPAPnLLGGPSVFIFPPK	2	19	6	27127160;34784630;13278043;481974;407280298;13278069	C1(Carbamidomethyl); N5(Deamidated)	0	0	0.0009405	21.4	1.03051	3	1912.01	1.21149	57.6831	0
	High	VVSALPIqHQDWmSGKEFK	2	26	13	815099083;16307557;62024579;62201498;1049064253;1333950;27127160;34784630;13278043;481974;507042967;407280298;13278069	Q8(Deamidated); M13(Oxidation)	0	0	0.003457	15.26	5.65322	4	2217.1	0.220484	34.2202	1
	High	VVSALPIQHQDWMSGKEFK	2	26	13	815099083;16307557;62024579;62201498;1049064253;1333950;27127160;34784630;13278043;481974;507042967;407280298;13278069		0	0	0.000674	14.9	5.38298	3	2200.12	0.333868	38.7028	1
	High	KQVTLTcmVTDFMPEDIYVEWTnNGKTELNYK	2	18	7	27127160;34784630;13278043;481974;507042967;407280298;13278069	C7(Carbamidomethyl); M8(Oxidation); N23(Deamidated)	0	0	0.003711	13.35	7.86741	4	3884.81	-0.280442	56.1082	2
	High	ATLTADK	3	75	39	261343152;62024579;821369807;34784630;330441314;41352190;41352212;1000379187;291463451;13278069;602615708;602615780;927228224;226234527;226234537;11612101;1617396;90701;475393218;475393852;582147;84457430;57169129;84310387;21105702;7381552;27818413;3309233;12831487;144679013;989003795;1000380769;367460166;627839;90731;194919;1000379129;110281;195205		0	0.001	0.01995	37.87	0.0405405	2	719.393	-0.356217	7.93538	0
	High	ALPAPIER	2	12	4	821369807;34784630;13278043;13278069		0	0.002	0.02923	42.2	0.00156063	2	866.509	-1.0257	20.2805	0
	High	QRPEQGLEWIGYIYPR	2	1	1	13278069		0	0.002	0.03279	19.37	2.08158	3	2005.03	0.33265	51.0276	0
	High	GPTIKPcPPcKcPAPnLLGGPSVFIFPPK	1	19	6	27127160;34784630;13278043;481974;407280298;13278069	C7(Carbamidomethyl); C10(Carbamidomethyl); C12(Carbamidomethyl); N16(Deamidated)	0	0.003	0.05048	13.01	7.88804	3	3147.6	-4.81259	57.2236	1
	High	TELnYK	1	20	7	27127160;34784630;13278043;481974;507042967;407280298;13278069	N4(Deamidated)	0	0.006	0.06891	39.86	0.00618624	2	768.378	0.715776	10.1651	0
13278043	Ighg protein [Mus musculus]	5015.27	40.81	4	2	21	221	468	51.6287	6.771
	A2	Sequence	# PSMs	# Proteins	# Protein Groups	Protein Group Accessions	Modifications	ΔCn	q-Value	PEP	IonScore	Exp Value	Charge	MH+ [Da]	ΔM [ppm]	RT [min]	# Missed Cleavages
	High	NTEPVLDSDGSYFMYSK	17	18	7	27127160;34784630;13278043;481974;507042967;407280298;13278069		0	0	1.124e-14	104.61	2.41466e-09	2	1952.86	0.0116065	37.8741	0
	High	cPAPNLLGGPSVFIFPPK	34	19	6	27127160;34784630;13278043;481974;407280298;13278069	C1(Carbamidomethyl)	0	0	5.813e-16	86.71	2.61831e-07	2	1911.02	0.775781	58.8708	0
	High	NTEPVLDSDGSYFmYSK	13	18	7	27127160;34784630;13278043;481974;507042967;407280298;13278069	M14(Oxidation)	0	0	4.549e-12	77.49	1.06764e-06	2	1968.86	1.41622	34.0342	0
	High	nTEPVLDSDGSYFMYSK	1	18	7	27127160;34784630;13278043;481974;507042967;407280298;13278069	N1(Deamidated)	0	0	8.507e-13	74.13	1.97627e-06	2	1953.85	1.94469	39.9978	0
	High	VVSALPIQHQDWMSGK	12	26	13	815099083;16307557;62024579;62201498;1049064253;1333950;27127160;34784630;13278043;481974;507042967;407280298;13278069		0	0	6.131e-11	71.71	1.13962e-05	2	1795.91	-2.10047	36.0483	0
	High	TELNYKnTEPVLDSDGSYFMYSK	2	18	7	27127160;34784630;13278043;481974;507042967;407280298;13278069	N7(Deamidated)	0	0	2.392e-10	70.09	1.36639e-05	3	2702.22	1.64194	41.909	1
	High	TELNYKnTEPVLDSDGSYFmYSK	1	18	7	27127160;34784630;13278043;481974;507042967;407280298;13278069	N7(Deamidated); M20(Oxidation)	0	0	1.256e-10	67.88	2.04884e-05	3	2718.22	1.52703	37.1076	1
	High	VVSALPIqHQDWMSGK	6	26	13	815099083;16307557;62024579;62201498;1049064253;1333950;27127160;34784630;13278043;481974;507042967;407280298;13278069	Q8(Deamidated)	0	0	8.334e-11	66.7	3.91247e-05	2	1796.9	0.614027	38.1474	0
	High	GPTIKPcPPcK	11	27	10	27127160;34784630;13278043;481974;407280298;13278069;829581828;4091056;361130073;37926734	C7(Carbamidomethyl); C10(Carbamidomethyl)	0	0	1.44e-09	61.93	6.77117e-05	2	1254.63	0.648454	11.825	0
	High	QVTLTcmVTDFmPEDIYVEWTNnGKTELNYK	4	18	7	27127160;34784630;13278043;481974;507042967;407280298;13278069	C6(Carbamidomethyl); M7(Oxidation); M12(Oxidation); N23(Deamidated)	0	0	6.924e-09	61.12	9.06741e-05	3	3772.71	0.107935	54.6325	1
	High	NSYScSVVHEGLHNHHTTK	9	18	7	27127160;34784630;13278043;481974;507042967;407280298;13278069	C5(Carbamidomethyl)	0	0	6.23e-13	59.82	0.000114394	3	2207	-0.212832	9.7784	0
	High	VVSALPIQHQDWmSGK	12	26	13	815099083;16307557;62024579;62201498;1049064253;1333950;27127160;34784630;13278043;481974;507042967;407280298;13278069	M13(Oxidation)	0	0	1.747e-10	58.71	0.000230411	2	1811.91	-1.29662	29.9971	0
	High	nSYScSVVHEGLHNHHTTK	8	18	7	27127160;34784630;13278043;481974;507042967;407280298;13278069	N1(Deamidated); C5(Carbamidomethyl)	0	0	6.153e-11	51.09	0.000730965	3	2207.99	0.613283	12.1951	0
	High	QVTLTcmVTDFMPEDIYVEWTNnGK	4	18	7	27127160;34784630;13278043;481974;507042967;407280298;13278069	C6(Carbamidomethyl); M7(Oxidation); N23(Deamidated)	0	0	2.787e-09	50.65	0.000789101	3	3008.34	0.257624	62.5399	0
	High	LScTASGFNIK	1	32	8	196316;196312;168177051;37926853;13278043;411340336;330441635;743612244	C3(Carbamidomethyl)	0	0	3.036e-06	49.91	0.00123432	2	1197.59	-0.795383	24.8898	0
	High	VVSALPIQHqDWmSGK	5	26	13	815099083;16307557;62024579;62201498;1049064253;1333950;27127160;34784630;13278043;481974;507042967;407280298;13278069	Q10(Deamidated); M13(Oxidation)	0	0	4.117e-08	47.72	0.00281036	3	1812.9	2.83375	31.3734	0
	High	QVTLTcmVTDFmPEDIYVEWTNnGK	1	18	7	27127160;34784630;13278043;481974;507042967;407280298;13278069	C6(Carbamidomethyl); M7(Oxidation); M12(Oxidation); N23(Deamidated)	0	0	1.054e-05	46.71	0.00130969	3	3024.32	-2.74446	55.3086	0
	High	NTEPVLDSDGSYFMYSKLR	1	18	7	27127160;34784630;13278043;481974;507042967;407280298;13278069		0	0	2.268e-09	46.2	0.00373618	3	2222.04	0.3845	42.2803	1
	High	APQVYVLPPPEEEmTKK	16	18	7	27127160;34784630;13278043;481974;507042967;407280298;13278069	M14(Oxidation)	0	0	4.373e-09	45.05	0.00576449	4	1972.01	0.855444	28.6942	1
	High	nSYScSVVHEGLHnHHTTK	3	18	7	27127160;34784630;13278043;481974;507042967;407280298;13278069	N1(Deamidated); C5(Carbamidomethyl); N14(Deamidated)	0	0	6.065e-11	45.04	0.0021463	3	2208.97	0.195287	12.9164	0
	High	APQVYVLPPPEEEMTKK	10	18	7	27127160;34784630;13278043;481974;507042967;407280298;13278069		0	0	2.894e-07	44.68	0.00505166	3	1956.03	5.91454	33.285	1
	High	APQVYVLPPPEEEmTK	7	18	7	27127160;34784630;13278043;481974;507042967;407280298;13278069	M14(Oxidation)	0	0	1.563e-08	42.51	0.010054	3	1843.91	-0.402252	32.4882	0
	High	QRPEQGLEWIGWIDPEDGETK	2	2	1	13278043		0	0	6.504e-07	40.54	0.0203859	3	2483.19	1.84375	53.0056	0
	High	APQVYVLPPPEEEMTK	6	18	7	27127160;34784630;13278043;481974;507042967;407280298;13278069		0	0	9.2e-08	39.66	0.0182816	2	1827.92	0.359127	37.7074	0
	High	VVSALPIQHQDWmSGKEFK	3	26	13	815099083;16307557;62024579;62201498;1049064253;1333950;27127160;34784630;13278043;481974;507042967;407280298;13278069	M13(Oxidation)	0	0	1.604e-09	38.48	0.0290126	3	2216.11	-1.698	32.8767	1
	High	APqVYVLPPPEEEMTKK	1	18	7	27127160;34784630;13278043;481974;507042967;407280298;13278069	Q3(Deamidated)	0	0	3.41e-09	37.93	0.0289111	3	1957	1.60395	34.7036	1
	High	VDKKIEPR	1	42	18	1049064253;27127160;34784630;13278043;481974;407280298;13278069;720062588;829581828;396582594;4091056;361130073;640172;576114;529481980;529482122;262118692;37926734		0	0	0.003957	36.56	0.00961586	2	984.585	0.821621	6.37524	2
	High	QVTLTcMVTDFmPEDIYVEWTNnGKTELNYK	5	18	7	27127160;34784630;13278043;481974;507042967;407280298;13278069	C6(Carbamidomethyl); M12(Oxidation); N23(Deamidated)	0	0	1.02e-05	34.77	0.0458128	4	3756.71	-0.225203	61.9914	1
	High	QVTLTcmVTDFMPEDIYVEWTnnGKTELNYK	6	18	7	27127160;34784630;13278043;481974;507042967;407280298;13278069	C6(Carbamidomethyl); M7(Oxidation); N22(Deamidated); N23(Deamidated)	0	0	0.000132	33.63	0.049702	3	3757.69	-0.889437	61.4675	1
	High	NWVERnSYScSVVHEGLHNHHTTK	1	18	7	27127160;34784630;13278043;481974;507042967;407280298;13278069	N6(Deamidated); C10(Carbamidomethyl)	0	0	9.892e-14	32.87	0.0768944	4	2892.33	0.766438	19.1097	1
	High	qVTLTcmVTDFmPEDIYVEWTNnGKTELNYK	4	18	7	27127160;34784630;13278043;481974;507042967;407280298;13278069	Q1(Deamidated); C6(Carbamidomethyl); M7(Oxidation); M12(Oxidation); N23(Deamidated)	0	0	0.001032	31.97	0.0779869	4	3773.71	6.19994	54.6309	1
	High	APqVYVLPPPEEEmTKK	1	18	7	27127160;34784630;13278043;481974;507042967;407280298;13278069	Q3(Deamidated); M14(Oxidation)	0	0	6.911e-09	27.1	0.348827	3	1973	5.25096	29.7053	1
	High	cPAPnLLGGPSVFIFPPK	2	19	6	27127160;34784630;13278043;481974;407280298;13278069	C1(Carbamidomethyl); N5(Deamidated)	0	0	0.0009405	21.4	1.03051	3	1912.01	1.21149	57.6831	0
	High	VVSALPIqHQDWmSGKEFK	2	26	13	815099083;16307557;62024579;62201498;1049064253;1333950;27127160;34784630;13278043;481974;507042967;407280298;13278069	Q8(Deamidated); M13(Oxidation)	0	0	0.003457	15.26	5.65322	4	2217.1	0.220484	34.2202	1
	High	VVSALPIQHQDWMSGKEFK	2	26	13	815099083;16307557;62024579;62201498;1049064253;1333950;27127160;34784630;13278043;481974;507042967;407280298;13278069		0	0	0.000674	14.9	5.38298	3	2200.12	0.333868	38.7028	1
	High	KQVTLTcmVTDFMPEDIYVEWTnNGKTELNYK	2	18	7	27127160;34784630;13278043;481974;507042967;407280298;13278069	C7(Carbamidomethyl); M8(Oxidation); N23(Deamidated)	0	0	0.003711	13.35	7.86741	4	3884.81	-0.280442	56.1082	2
	High	QRPEQGLEWIGWIDPEDGETKYAPK	1	2	1	13278043		0	0	8.28e-05	12.18	12.9331	4	2942.43	0.655704	51.1338	1
	High	ALPAPIER	2	12	4	821369807;34784630;13278043;13278069		0	0.002	0.02923	42.2	0.00156063	2	866.509	-1.0257	20.2805	0
	High	GPTIKPcPPcKcPAPnLLGGPSVFIFPPK	1	19	6	27127160;34784630;13278043;481974;407280298;13278069	C7(Carbamidomethyl); C10(Carbamidomethyl); C12(Carbamidomethyl); N16(Deamidated)	0	0.003	0.05048	13.01	7.88804	3	3147.6	-4.81259	57.2236	1
	High	TELnYK	1	20	7	27127160;34784630;13278043;481974;507042967;407280298;13278069	N4(Deamidated)	0	0.006	0.06891	39.86	0.00618624	2	768.378	0.715776	10.1651	0
568994729	PREDICTED: myosin-11 isoform X1 [Mus musculus]	4541.93	58.31	1	1	121	216	1979	227.729	5.47803
	A2	Sequence	# PSMs	# Proteins	# Protein Groups	Protein Group Accessions	Modifications	ΔCn	q-Value	PEP	IonScore	Exp Value	Charge	MH+ [Da]	ΔM [ppm]	RT [min]	# Missed Cleavages
	High	DVASLGSQLQDTQELLQEETR	3	3	2	241982718;568994729		0	0	6.18e-16	98.31	2.51387e-08	3	2360.16	2.55878	49.7462	0
	High	ALEEALEAKEELER	4	3	2	241982718;568994729		0	0	2.695e-13	90.56	1.41083e-07	2	1629.83	-0.103053	30.3671	1
	High	VEDMAELTcLNEASVLHNLR	1	3	2	241982718;568994729	C9(Carbamidomethyl)	0	0	1.143e-14	87.19	3.60962e-07	3	2314.12	0.882509	49.7072	0
	High	QLLQANPILEAFGNAK	4	10	3	114326446;241982718;568994729		0	0	2.307e-13	85.18	2.74719e-07	2	1726.95	0.66325	56.5557	0
	High	QADLEKEELAEELASSLSGR	2	3	2	241982718;568994729		0	0	6.854e-09	82.47	1.15315e-06	3	2175.08	0.481439	47.1715	1
	High	TLLQEQLQAETELYAEAEEMR	2	3	2	241982718;568994729		0	0	7.098e-14	81.22	1.31877e-06	3	2495.2	-0.760148	59.4739	0
	High	mTESSLPSASK	2	3	2	241982718;568994729	M1(Oxidation)	0	0	3.223e-09	79.35	9.69229e-07	2	1153.54	2.6357	9.42733	0
	High	QKHTQAVEELTEQLEQFKR	2	3	2	241982718;568994729		0	0	1.078e-08	78.99	2.19937e-06	4	2342.2	-3.28754	39.8156	2
	High	VEDmAELTcLNEASVLHNLR	1	3	2	241982718;568994729	M4(Oxidation); C9(Carbamidomethyl)	0	0	2.249e-14	76.61	4.03587e-06	3	2330.11	1.38233	43.3718	0
	High	ALETQmEEmKTQLEELEDELQATEDAK	1	3	2	241982718;568994729	M6(Oxidation); M9(Oxidation)	0	0	1.512e-10	76.5	2.46819e-06	3	3184.44	-0.747464	48.9307	1
	High	HTQAVEELTEQLEQFKR	3	3	2	241982718;568994729		0	0	2.014e-10	75.52	5.63612e-06	3	2086.05	-0.941389	43.1314	1
	High	LDAFLVLEQLR	2	3	2	241982718;568994729		0	0	4.041e-10	75.42	1.93491e-06	2	1316.76	0.679707	62.4537	0
	High	LQQELDDLVVDLDNQR	3	3	2	241982718;568994729		0	0	1.055e-11	74.63	5.96586e-06	2	1912.96	-2.32032	48.7663	0
	High	KQELEEILHEMEAR	3	3	2	241982718;568994729		0	0	6.535e-16	73.46	8.43253e-06	3	1754.88	0.898246	45.7631	1
	High	VVSSVLQLGNIVFK	2	3	2	241982718;568994729		0	0	3.618e-10	71.82	1.73293e-06	2	1502.89	0.27783	58.0419	0
	High	LQQLFNHTmFILEQEEYQR	1	8	4	33598964;114326446;241982718;568994729	M9(Oxidation)	0	0	4.642e-13	69.38	2.69966e-05	3	2483.2	0.184726	44.7317	0
	High	IAQLEEQVEQEAR	3	3	2	241982718;568994729		0	0	5.961e-10	68.63	1.93431e-05	2	1542.78	0.411956	27.1756	0
	High	VcHLVGINVTDFTR	3	3	2	241982718;568994729	C2(Carbamidomethyl)	0	0	2.441e-08	65.91	4.88791e-05	3	1630.84	0.00918863	40.5204	0
	High	SKQTLEKENADLAGELR	1	3	2	241982718;568994729		0	0	2.291e-09	65.33	5.15691e-05	3	1901.99	0.310212	21.8301	2
	High	SMLQDREDQSILcTGESGAGK	1	8	2	241982718;568994729	C13(Carbamidomethyl)	0	0	6.629e-10	62.82	5.6027e-05	3	2282.04	0.881392	27.6314	1
	High	EDQSILcTGESGAGK	1	13	4	33598964;114326446;241982718;568994729	C7(Carbamidomethyl)	0	0	3.262e-09	62.55	4.38608e-05	2	1551.7	0.864675	18.3155	0
	High	SLEADLmQLQEDLAAAER	2	3	2	241982718;568994729	M7(Oxidation)	0	0	8.393e-09	62.3	0.00010187	3	2018.97	0.140533	65.1389	0
	High	SKLQEVEGAVK	1	3	2	241982718;568994729		0	0	2.727e-08	62.01	8.9925e-05	2	1187.66	0.652254	17.0242	1
	High	EQADFAIEALAK	1	10	3	114326446;241982718;568994729		0	0	2.404e-07	61.94	0.000108691	2	1305.67	-1.27413	39.6619	0
	High	DLELQADSAIK	1	3	2	241982718;568994729		0	0	2.499e-07	61.09	0.000137362	2	1202.63	1.3354	27.7696	0
	High	MTESSLPSASK	2	3	2	241982718;568994729		0	0	2.136e-08	60.71	9.04377e-05	2	1137.54	-1.15352	12.3911	0
	High	DLGEELEALKTELEDTLDSTATQQELR	2	3	2	241982718;568994729		0	0	2.754e-09	59.81	0.000209675	3	3047.49	-0.130243	76.3444	1
	High	DSSITQGPSFAYGELEK	1	1	1	568994729		0	0	4.975e-09	59.1	0.000163749	2	1828.86	-0.327363	36.3699	0
	High	VIQYLAVVASSHK	3	3	2	241982718;568994729		0	0	2.303e-09	58.45	0.000119884	2	1414.81	0.448473	34.9052	0
	High	SLEADLMQLQEDLAAAER	1	3	2	241982718;568994729		0	0	1.08e-09	57.96	0.000301197	3	2002.98	0.741572	67.8391	0
	High	KQADLEKEELAEELASSLSGR	2	3	2	241982718;568994729		0	0	2.801e-12	57.27	0.00031603	4	2303.18	1.11164	44.312	2
	High	KFDQLLAEEK	1	13	4	33598964;114326446;241982718;568994729		0	0	1.358e-06	57.13	0.0002589	2	1220.65	0.363895	24.3708	1
	High	IRELEGHISDLQEDLDSER	2	3	2	241982718;568994729		0	0	1.13e-10	57.07	0.000393261	3	2254.1	1.00115	33.3621	1
	High	ALELDPNLYR	2	6	3	33598964;241982718;568994729		0	0	1.643e-05	55.77	0.000468917	2	1203.64	0.52962	37.106	0
	High	KLEDDILVmDDQNSK	1	3	2	241982718;568994729	M9(Oxidation)	0	0	1.335e-07	55.09	0.000494813	3	1778.85	-0.0769784	24.9515	1
	High	HVSTLNIQLSDSK	3	3	2	241982718;568994729		0	0	3.568e-06	54.64	0.000439411	3	1441.77	0.557091	25.0168	0
	High	LQQLFNHTMFILEQEEYQR	2	8	4	33598964;114326446;241982718;568994729		0	0	2.995e-09	54.6	0.000714625	3	2467.22	3.64157	52.2354	0
	High	KEEELQAALAR	1	5	3	114326446;241982718;568994729		0	0	6.535e-06	54.56	0.000469626	2	1257.68	-1.22531	20.2225	1
	High	LQEVEGAVK	1	3	2	241982718;568994729		0	0	3.661e-05	53.96	0.0003815	2	972.537	0.593697	12.6998	0
	High	QTLEKENADLAGELR	2	3	2	241982718;568994729		0	0	9.741e-08	53.9	0.000760783	3	1686.87	-0.165177	24.7629	1
	High	GNEASFVPSR	1	3	2	241982718;568994729		0	0	2.844e-06	52.68	0.000765296	2	1063.52	0.0187412	17.669	0
	High	LQNEVESVTGmLNEAEGK	2	3	2	241982718;568994729	M11(Oxidation)	0	0	1.685e-08	52.31	0.000984045	3	1963.93	-0.241872	32.6179	0
	High	NSLQDQLDEEMEAK	1	3	2	241982718;568994729		0	0	1.665e-08	51.74	0.000438105	2	1649.74	1.74924	33.7919	0
	High	RHEmPPHIYAIADTAYR	1	3	2	241982718;568994729	M4(Oxidation)	0	0	3.313e-08	51.3	0.00135882	4	2057.01	1.36086	25.1388	1
	High	cnGVLEGIR	1	26	6	33598964;82524274;148678484;114326446;241982718;568994729	C1(Carbamidomethyl); N2(Deamidated)	0	0	9.819e-06	51.26	0.00082785	2	1018.5	0.402294	25.3419	0
	High	TGVLAHLEEER	2	3	2	241982718;568994729		0	0	2.102e-07	49.72	0.00141057	2	1253.65	0.571309	25.6552	0
	High	SGKLDAFLVLEQLR	1	3	2	241982718;568994729		0	0	1.181e-06	49.3	0.000723737	3	1588.91	0.53437	55.9122	1
	High	QLHEYETELEDER	1	3	2	241982718;568994729		0	0	5.262e-06	49.09	0.000950724	3	1690.76	1.4357	22.1942	0
	High	LDEEIAQK	1	3	2	241982718;568994729		0	0	0.0001245	47.89	0.00175397	2	945.489	0.339513	11.1943	0
	High	HTQLAEEK	1	3	2	241982718;568994729		0	0	3.416e-05	46.29	0.00147674	2	955.485	0.309204	6.49488	0
	High	mAQQmLDLEEQLEEEEAAR	2	3	2	241982718;568994729	M1(Oxidation); M5(Oxidation)	0	0	2.192e-05	46.23	0.00155446	3	2294.99	-8.27994	37.9715	0
	High	VKPLLQVTR	3	11	3	33598964;241982718;568994729		0	0	5.765e-05	46.18	0.000190383	3	1053.68	0.328398	22.1815	0
	High	VVSSVLQLGNIVFKK	3	3	2	241982718;568994729		0	0	1.142e-07	46.08	0.000230575	3	1630.99	1.07148	52.1283	1
	High	KLEDDILVMDDQNSK	1	3	2	241982718;568994729		0	0	2.759e-06	45.64	0.00491352	3	1762.86	1.64264	32.512	1
	High	KLEGDASDFHEQIADLQAQIAELK	2	3	2	241982718;568994729		0	0	4.012e-09	45.22	0.00570102	4	2669.34	0.680817	53.7705	1
	High	QLEEAEEESQR	1	3	2	241982718;568994729		0	0	1.504e-05	45.04	0.00176561	2	1347.6	1.45024	9.30621	0
	High	KRHEmPPHIYAIADTAYR	2	3	2	241982718;568994729	M5(Oxidation)	0	0	9.173e-05	44.65	0.00648688	4	2185.1	0.611024	22.6726	2
	High	KATLQAEQLSNELATER	1	3	2	241982718;568994729		0	0	1.321e-07	44.34	0.00580171	3	1902	1.56698	29.5635	1
	High	HEmPPHIYAIADTAYR	2	3	2	241982718;568994729	M3(Oxidation)	0	0	2.627e-08	44.17	0.00566006	3	1900.9	1.47166	28.2046	0
	High	DKTEFSIIHYAGK	2	3	2	241982718;568994729		0	0	6.043e-07	44.12	0.00611286	3	1508.78	0.826908	29.6461	1
	High	SKHESmISELEVR	2	3	2	241982718;568994729	M6(Oxidation)	0	0	1.12e-05	43.52	0.00707631	3	1560.77	1.0197	17.7725	1
	High	KLVWVPSEK	1	3	2	241982718;568994729		0	0	0.0002659	42.63	0.00477811	2	1085.64	0.461072	26.4937	1
	High	SHEAQVQEMR	2	3	2	241982718;568994729		0	0	0.0001791	42.58	0.00362163	3	1214.56	-0.057738	8.18162	0
	High	HEMPPHIYAIADTAYR	2	3	2	241982718;568994729		0	0	5.551e-09	42.38	0.00867144	3	1884.91	0.6645	31.0036	0
	High	IAQLEEELEEEQGNMEAMSDR	1	3	2	241982718;568994729		0	0	0.0001014	42.32	0.00482685	3	2451.07	2.91647	44.4617	0
	High	LRLEVNMQALK	1	3	2	241982718;568994729		0	0	0.000377	40.41	0.00801179	3	1314.76	1.53117	36.3809	1
	High	RQLEEAEEESQR	1	3	2	241982718;568994729		0	0	0.0007467	40.29	0.0118563	3	1503.7	0.367323	8.2991	1
	High	ITDVImAFQAMcR	1	3	2	241982718;568994729	M6(Oxidation); C12(Carbamidomethyl)	0	0	1.401e-05	40.13	0.0115782	2	1571.74	-0.386842	50.1528	0
	High	LQKEmEGLSQQYEEK	1	3	2	241982718;568994729	M5(Oxidation)	0	0	7.58e-05	40.12	0.0129132	3	1855.88	0.858002	13.7547	1
	High	TLLQEQLQAETELYAEAEEmR	2	3	2	241982718;568994729	M20(Oxidation)	0	0	1.207e-05	39.94	0.0162479	3	2511.19	-2.47339	52.9234	0
	High	QRYEILAANAIPK	2	3	2	241982718;568994729		0	0	2.831e-06	39.89	0.0102463	3	1486.84	1.17656	32.5073	1
	High	SKHESMISELEVR	2	3	2	241982718;568994729		0	0	5.364e-05	38.53	0.020432	3	1544.77	-0.562519	27.4256	1
	High	SHEAQVQEmR	1	3	2	241982718;568994729	M9(Oxidation)	0	0	0.0003506	38.46	0.00881025	3	1230.55	-0.28948	6.11353	0
	High	LcSEQGNHPK	1	3	2	241982718;568994729	C2(Carbamidomethyl)	0	0	3.635e-05	38.32	0.00909889	2	1169.54	1.53609	5.84538	0
	High	TFHIFYYLLAGAK	3	3	2	241982718;568994729		0	0	1.418e-05	38.2	0.0295447	3	1543.83	-0.564912	59.7807	0
	High	IVGLDQMAK	1	3	2	241982718;568994729		0	0	0.0005254	37.15	0.0312163	2	974.533	-0.634669	26.1824	0
	High	NTTPNFVR	1	3	2	241982718;568994729		0	0	0.005222	36.08	0.0322065	2	948.49	0.00252243	16.9364	0
	High	LEVNmQALK	1	3	2	241982718;568994729	M5(Oxidation)	0	0	0.004745	36.02	0.0366301	2	1061.57	-0.737736	18.0718	0
	High	AELSDKVHK	1	3	2	241982718;568994729		0	0	0.0006566	35.07	0.0181102	2	1026.56	0.859297	7.049	1
	High	HVSTLNIQLSDSKK	1	3	2	241982718;568994729		0	0	0.0001072	34.5	0.0438549	3	1569.86	-2.03452	20.8816	1
	High	STVAALEAK	2	3	2	241982718;568994729		0	0	0.00107	33.33	0.0645212	2	889.498	-0.642666	14.5791	0
	High	FDQLLAEEK	1	13	4	33598964;114326446;241982718;568994729		0	0	0.0007943	33.23	0.0741761	2	1092.56	0.405916	24.9731	0
	High	VSDLTTNLAEEEEKAK	2	3	2	241982718;568994729		0	0	3.188e-08	33.22	0.0936187	3	1776.89	-0.542095	25.5919	1
	High	KLEVQLQDLQSK	3	3	2	241982718;568994729		0	0	0.0005715	32.66	0.0537123	3	1428.8	-1.47556	27.9298	1
	High	AETELKELEQK	2	3	2	241982718;568994729		0	0	2.72e-05	32.47	0.101527	2	1317.69	1.14474	18.7552	1
	High	EmEGLSQQYEEK	1	3	2	241982718;568994729	M2(Oxidation)	0	0	6.796e-05	32.43	0.0231735	2	1486.64	0.799577	13.4618	0
	High	ELEGHISDLQEDLDSER	1	3	2	241982718;568994729		0	0	9.806e-05	32.27	0.0674749	3	1984.91	1.51061	33.0608	0
	High	QAcILMIK	1	3	2	241982718;568994729	C3(Carbamidomethyl)	0	0	0.01206	32.1	0.066099	2	976.532	0.158439	33.1022	0
	High	ALEEALEAK	2	6	3	33598964;241982718;568994729		0	0	0.0009878	31.41	0.0885393	2	973.52	0.20541	19.6518	0
	High	EQEVTVLKK	1	3	2	241982718;568994729		0	0	0.001723	31.37	0.067949	3	1073.62	-0.0283878	11.7756	1
	High	ATLQAEQLSNELATER	1	3	2	241982718;568994729		0	0	5.276e-05	30.1	0.188069	3	1773.9	0.578705	33.2148	0
	High	KQELEEILHEmEAR	3	3	2	241982718;568994729	M11(Oxidation)	0	0	0.001034	29.46	0.202643	4	1770.87	0.0661264	29.3518	1
	High	IVGLDQmAK	2	3	2	241982718;568994729	M7(Oxidation)	0	0	0.006488	28.81	0.255614	2	990.531	2.2293	16.4333	0
	High	QELEEILHEMEAR	1	3	2	241982718;568994729		0	0	0.003871	28.24	0.226902	3	1626.77	-3.49623	50.1607	0
	High	LQDFASTIEVmEEGK	1	3	2	241982718;568994729	M11(Oxidation)	0	0	8.868e-05	28	0.213881	2	1712.81	0.867414	34.2025	0
	High	TGVLAHLEEERDLK	2	3	2	241982718;568994729		0	0	2.211e-06	27.71	0.204252	3	1609.86	1.68996	27.7633	1
	High	LKEVLLQVEDERK	1	3	2	241982718;568994729		0	0	7.069e-08	27.54	0.118933	3	1598.91	-0.186027	26.3087	2
	High	ALETQMEEMK	1	3	2	241982718;568994729		0	0	0.001722	27.19	0.151833	2	1209.55	0.956717	21.7247	0
	High	QLHEYETELEDERK	1	3	2	241982718;568994729		0	0	0.0004092	27.14	0.2499	3	1818.85	-0.107973	18.9829	1
	High	LQDFASTIEVMEEGK	2	3	2	241982718;568994729		0	0	0.002583	26.91	0.258908	3	1696.8	-3.63991	47.0102	0
	High	SmLQDREDQSILcTGESGAGK	1	8	2	241982718;568994729	M2(Oxidation); C13(Carbamidomethyl)	0	0	0.0001425	26.9	0.210503	3	2298.04	0.750762	22.897	1
	High	AEmEDLVSSKDDVGK	1	3	2	241982718;568994729	M3(Oxidation)	0	0	1.004e-05	26.85	0.199103	3	1638.75	0.841031	13.7323	1
	High	NFMNSPMAQADWVAK	1	3	2	241982718;568994729		0	0	9.006e-05	26.42	0.221307	2	1709.77	-1.64671	42.6761	0
	High	NmDPLNDNVTSLLNASSDKFVADLWK	1	3	2	241982718;568994729	M2(Oxidation)	0	0	5.906e-08	26.42	0.46918	3	2923.42	1.28913	63.8133	1
	High	TQLEELEDELQATEDAK	3	8	4	33598964;114326446;241982718;568994729		0	0	8.885e-05	26.32	0.326801	3	1961.92	-0.00357351	46.3666	0
	High	LEEEEDRGQQLQAER	1	3	2	241982718;568994729		0	0	0.0001055	26.27	0.309813	3	1829.86	0.178058	12.1138	1
	High	ENADLAGELR	1	3	2	241982718;568994729		0	0	0.009972	25.09	0.298591	2	1087.54	-1.1242	20.7404	0
	High	NSLQDQLDEEmEAK	1	3	2	241982718;568994729	M11(Oxidation)	0	0	0.0006049	24.88	0.170346	2	1665.73	-0.417956	22.5857	0
	High	YEILAANAIPK	1	3	2	241982718;568994729		0	0	0.0001293	24.65	0.412864	2	1202.68	-2.21234	35.3311	0
	High	QEEEMQAKEEEMQK	1	3	2	241982718;568994729		0	0	1.391e-05	23.18	0.142328	3	1766.75	-5.94485	11.1772	1
	High	cIIPNHEKR	1	6	3	33598964;241982718;568994729	C1(Carbamidomethyl)	0	0	0.0004365	22.99	0.84921	3	1166.61	0.0198599	9.1317	1
	High	TEFSIIHYAGK	1	3	2	241982718;568994729		0	0	0.0005557	22.93	0.904572	3	1265.65	0.963436	31.7923	0
	High	LKEVLLQVEDER	2	3	2	241982718;568994729		0	0	0.003209	22.55	0.634843	2	1470.82	0.179913	31.0896	1
	High	KVIQYLAVVASSHK	1	3	2	241982718;568994729		0	0	0.00285	22.34	0.239504	4	1542.9	-1.2672	31.7369	1
	High	FVADLWKDVDR	1	3	2	241982718;568994729		0	0	0.001073	22.2	1.05508	3	1363.7	-0.526922	40.6742	1
	High	QLLQANPILEAFGnAK	1	10	3	114326446;241982718;568994729	N14(Deamidated)	0	0	0.002633	21.88	0.832847	2	1727.93	-0.54227	54.947	0
	High	GNEASFVPSRR	1	3	2	241982718;568994729		0	0	0.006684	21.81	0.925151	3	1219.62	0.0178245	14.4291	1
	High	IAQLEEELEEEQGNmEAmSDR	1	3	2	241982718;568994729	M15(Oxidation); M18(Oxidation)	0	0	9.069e-05	20.48	0.32457	3	2483.05	-2.07103	32.0406	0
	High	NmDPLNDNVTSLLNASSDK	1	3	2	241982718;568994729	M2(Oxidation)	0	0	0.002458	19.88	1.30661	3	2063.96	0.367449	41.1888	0
	High	ALETQmEEmKTqLEELEDELQATEDAK	2	3	2	241982718;568994729	M6(Oxidation); M9(Oxidation); Q12(Deamidated)	0	0	0.00479	18.11	1.71755	3	3185.44	5.22863	48.5785	1
	High	KATLQAEQLSnELATER	1	3	2	241982718;568994729	N11(Deamidated)	0	0	0.007525	17.87	3.15342	3	1902.98	0.311517	23.3525	1
	High	EVLLQVEDERK	1	3	2	241982718;568994729		0	0	0.0006674	17.64	2.96506	3	1357.73	-0.606063	23.5204	1
	High	LKSTVAALEAK	1	3	2	241982718;568994729		0	0	0.01248	16.1	1.00029	2	1130.68	0.336988	16.9875	1
	High	IRELEGHISDLqEDLDSER	1	3	2	241982718;568994729	Q12(Deamidated)	0	0	0.004298	14.52	6.68223	3	2255.1	7.49321	33.7077	1
	High	DDVGKNVHELEK	1	6	3	33598964;241982718;568994729		0	0	0.0115	13.85	6.53999	3	1382.69	-1.07902	11.6409	1
	High	TLLQEQLQAETELYAEAEEmRVR	1	3	2	241982718;568994729	M20(Oxidation)	0	0	0.008479	12.53	10.9656	3	2766.36	-0.651013	53.2163	1
	High	AEMEDLVSSKDDVGK	1	3	2	241982718;568994729		0	0	0.0008175	11.92	7.74117	3	1622.76	0.574278	22.3202	1
	High	DRAEAEAR	1	8	4	33598964;114326446;241982718;568994729		0	0.001	0.01911	40.35	0.00721912	2	917.443	-0.200913	5.53277	1
	High	mAQQMLDLEEQLEEEEAAR	1	3	2	241982718;568994729	M1(Oxidation)	0	0.001	0.01886	30.6	0.0818706	3	2279.02	1.50918	44.6979	0
	High	KLEGDLKDLELQADSAIK	1	3	2	241982718;568994729		0	0.001	0.01398	29.13	0.13733	4	1986.07	-0.251462	39.4586	2
	High	LRLEVNmQALK	1	3	2	241982718;568994729	M7(Oxidation)	0	0.001	0.01816	27.24	0.202109	3	1330.75	0.334611	26.0558	1
	High	IVFQEFR	1	6	3	33598964;241982718;568994729		0	0.002	0.02102	39.16	0.00843912	2	938.509	-0.0258785	33.4161	0
	High	QAcILmIK	1	3	2	241982718;568994729	C3(Carbamidomethyl); M6(Oxidation)	0	0.002	0.03304	23.67	0.667929	2	992.527	0.667069	27.9919	0
	High	ELDEATESNEAmGR	1	3	2	241982718;568994729	M12(Oxidation)	0	0.002	0.02833	15.23	0.578838	3	1567.65	-0.816582	10.4977	0
	High	NTDQASmPDNTAAQK	1	5	3	114326446;241982718;568994729	M7(Oxidation)	0	0.002	0.02712	11.21	3.71605	2	1607.7	0.630177	6.07544	0
	High	QQQLTAmK	1	5	3	114326446;241982718;568994729	M7(Oxidation)	0	0.003	0.03532	33.24	0.060537	2	963.492	-1.38416	7.19234	0
	High	ALDEETR	1	3	2	241982718;568994729		0	0.003	0.0442	31.71	0.0562219	2	833.4	0.328556	7.51635	0
	High	LEVNMQALK	1	3	2	241982718;568994729		0	0.003	0.03545	28.36	0.240704	2	1045.57	-1.29265	30.7472	0
	High	QLVSNLEK	1	6	3	33598964;241982718;568994729		0	0.003	0.04879	22.56	0.544642	2	930.526	0.183836	16.6892	0
	High	KKLEVQLQDLQSK	1	3	2	241982718;568994729		0	0.003	0.03499	20.19	0.700666	3	1556.9	2.25297	23.1339	2
	High	KLQDFASTIEVMEEGK	1	3	2	241982718;568994729		0	0.003	0.04893	17.17	3.44593	3	1824.91	4.60948	44.9538	1
	High	ELDEATESNEAMGR	1	3	2	241982718;568994729		0	0.003	0.04069	13.89	1.8946	2	1551.66	3.61626	14.9755	0
	High	mLKAEmEDLVSSKDDVGK	1	3	2	241982718;568994729	M1(Oxidation); M6(Oxidation)	0	0.004	0.05317	11.72	11.4204	4	2026.97	0.684439	17.1319	2
	High	NTLQDEKR	1	3	2	241982718;568994729		0	0.005	0.06518	37.73	0.0280474	2	1003.51	-3.13289	6.28348	1
	High	RQQQLTAMK	1	5	3	114326446;241982718;568994729		0	0.005	0.06548	26.2	0.399166	2	1103.6	0.336656	9.29652	1
	High	LEDDILVmDDQNSK	1	3	2	241982718;568994729	M8(Oxidation)	0	0.005	0.06146	10.27	7.37213	2	1650.75	0.701224	26.6872	0
241982718	myosin-11 isoform 2 [Mus musculus]	4501.87	58.16	2	1	121	216	1972	226.979	5.47803
	A2	Sequence	# PSMs	# Proteins	# Protein Groups	Protein Group Accessions	Modifications	ΔCn	q-Value	PEP	IonScore	Exp Value	Charge	MH+ [Da]	ΔM [ppm]	RT [min]	# Missed Cleavages
	High	DVASLGSQLQDTQELLQEETR	3	3	2	241982718;568994729		0	0	6.18e-16	98.31	2.51387e-08	3	2360.16	2.55878	49.7462	0
	High	ALEEALEAKEELER	4	3	2	241982718;568994729		0	0	2.695e-13	90.56	1.41083e-07	2	1629.83	-0.103053	30.3671	1
	High	VEDMAELTcLNEASVLHNLR	1	3	2	241982718;568994729	C9(Carbamidomethyl)	0	0	1.143e-14	87.19	3.60962e-07	3	2314.12	0.882509	49.7072	0
	High	QLLQANPILEAFGNAK	4	10	3	114326446;241982718;568994729		0	0	2.307e-13	85.18	2.74719e-07	2	1726.95	0.66325	56.5557	0
	High	QADLEKEELAEELASSLSGR	2	3	2	241982718;568994729		0	0	6.854e-09	82.47	1.15315e-06	3	2175.08	0.481439	47.1715	1
	High	TLLQEQLQAETELYAEAEEMR	2	3	2	241982718;568994729		0	0	7.098e-14	81.22	1.31877e-06	3	2495.2	-0.760148	59.4739	0
	High	mTESSLPSASK	2	3	2	241982718;568994729	M1(Oxidation)	0	0	3.223e-09	79.35	9.69229e-07	2	1153.54	2.6357	9.42733	0
	High	QKHTQAVEELTEQLEQFKR	2	3	2	241982718;568994729		0	0	1.078e-08	78.99	2.19937e-06	4	2342.2	-3.28754	39.8156	2
	High	VEDmAELTcLNEASVLHNLR	1	3	2	241982718;568994729	M4(Oxidation); C9(Carbamidomethyl)	0	0	2.249e-14	76.61	4.03587e-06	3	2330.11	1.38233	43.3718	0
	High	ALETQmEEmKTQLEELEDELQATEDAK	1	3	2	241982718;568994729	M6(Oxidation); M9(Oxidation)	0	0	1.512e-10	76.5	2.46819e-06	3	3184.44	-0.747464	48.9307	1
	High	HTQAVEELTEQLEQFKR	3	3	2	241982718;568994729		0	0	2.014e-10	75.52	5.63612e-06	3	2086.05	-0.941389	43.1314	1
	High	LDAFLVLEQLR	2	3	2	241982718;568994729		0	0	4.041e-10	75.42	1.93491e-06	2	1316.76	0.679707	62.4537	0
	High	LQQELDDLVVDLDNQR	3	3	2	241982718;568994729		0	0	1.055e-11	74.63	5.96586e-06	2	1912.96	-2.32032	48.7663	0
	High	KQELEEILHEMEAR	3	3	2	241982718;568994729		0	0	6.535e-16	73.46	8.43253e-06	3	1754.88	0.898246	45.7631	1
	High	VVSSVLQLGNIVFK	2	3	2	241982718;568994729		0	0	3.618e-10	71.82	1.73293e-06	2	1502.89	0.27783	58.0419	0
	High	LQQLFNHTmFILEQEEYQR	1	8	4	33598964;114326446;241982718;568994729	M9(Oxidation)	0	0	4.642e-13	69.38	2.69966e-05	3	2483.2	0.184726	44.7317	0
	High	IAQLEEQVEQEAR	3	3	2	241982718;568994729		0	0	5.961e-10	68.63	1.93431e-05	2	1542.78	0.411956	27.1756	0
	High	VcHLVGINVTDFTR	3	3	2	241982718;568994729	C2(Carbamidomethyl)	0	0	2.441e-08	65.91	4.88791e-05	3	1630.84	0.00918863	40.5204	0
	High	SKQTLEKENADLAGELR	1	3	2	241982718;568994729		0	0	2.291e-09	65.33	5.15691e-05	3	1901.99	0.310212	21.8301	2
	High	SMLQDREDQSILcTGESGAGK	1	8	2	241982718;568994729	C13(Carbamidomethyl)	0	0	6.629e-10	62.82	5.6027e-05	3	2282.04	0.881392	27.6314	1
	High	EDQSILcTGESGAGK	1	13	4	33598964;114326446;241982718;568994729	C7(Carbamidomethyl)	0	0	3.262e-09	62.55	4.38608e-05	2	1551.7	0.864675	18.3155	0
	High	SLEADLmQLQEDLAAAER	2	3	2	241982718;568994729	M7(Oxidation)	0	0	8.393e-09	62.3	0.00010187	3	2018.97	0.140533	65.1389	0
	High	SKLQEVEGAVK	1	3	2	241982718;568994729		0	0	2.727e-08	62.01	8.9925e-05	2	1187.66	0.652254	17.0242	1
	High	EQADFAIEALAK	1	10	3	114326446;241982718;568994729		0	0	2.404e-07	61.94	0.000108691	2	1305.67	-1.27413	39.6619	0
	High	DLELQADSAIK	1	3	2	241982718;568994729		0	0	2.499e-07	61.09	0.000137362	2	1202.63	1.3354	27.7696	0
	High	MTESSLPSASK	2	3	2	241982718;568994729		0	0	2.136e-08	60.71	9.04377e-05	2	1137.54	-1.15352	12.3911	0
	High	DLGEELEALKTELEDTLDSTATQQELR	2	3	2	241982718;568994729		0	0	2.754e-09	59.81	0.000209675	3	3047.49	-0.130243	76.3444	1
	High	VIQYLAVVASSHK	3	3	2	241982718;568994729		0	0	2.303e-09	58.45	0.000119884	2	1414.81	0.448473	34.9052	0
	High	SLEADLMQLQEDLAAAER	1	3	2	241982718;568994729		0	0	1.08e-09	57.96	0.000301197	3	2002.98	0.741572	67.8391	0
	High	KQADLEKEELAEELASSLSGR	2	3	2	241982718;568994729		0	0	2.801e-12	57.27	0.00031603	4	2303.18	1.11164	44.312	2
	High	KFDQLLAEEK	1	13	4	33598964;114326446;241982718;568994729		0	0	1.358e-06	57.13	0.0002589	2	1220.65	0.363895	24.3708	1
	High	IRELEGHISDLQEDLDSER	2	3	2	241982718;568994729		0	0	1.13e-10	57.07	0.000393261	3	2254.1	1.00115	33.3621	1
	High	ALELDPNLYR	2	6	3	33598964;241982718;568994729		0	0	1.643e-05	55.77	0.000468917	2	1203.64	0.52962	37.106	0
	High	KLEDDILVmDDQNSK	1	3	2	241982718;568994729	M9(Oxidation)	0	0	1.335e-07	55.09	0.000494813	3	1778.85	-0.0769784	24.9515	1
	High	HVSTLNIQLSDSK	3	3	2	241982718;568994729		0	0	3.568e-06	54.64	0.000439411	3	1441.77	0.557091	25.0168	0
	High	LQQLFNHTMFILEQEEYQR	2	8	4	33598964;114326446;241982718;568994729		0	0	2.995e-09	54.6	0.000714625	3	2467.22	3.64157	52.2354	0
[truncated: 7,300 more rows]

## Sheet: raw data_HORMAD1 IP
Accession	Description	Score	Coverage	# Proteins	# Unique Peptides	# Peptides	# PSMs	# AAs	MW [kDa]	calc. pI
[truncated: 10,782 more rows]

[truncated: 3 more sheets: raw data_REC8 IP, raw data_RAD21L IP, Gel for LCMSMS shotgun]
